# Supplementary material for: An integrated functional genomic study of acute phenobarbital exposure in the rat
Source: BMC Genomics. 2010 Jan 6;11:9. doi: 10.1186/1471-2164-11-9 (PMC2826316; doi:10.1186/1471-2164-11-9)
Supplement: Additional file 4 — Study design for animal experiment. This table depicts the animal numbers used in the design of the study. [file 1471-2164-11-9-S4.XLS]

## Sheet: Sheet1
	days of treatment
dose	1	1	1	3	3	3	7	7	7	14	14	14
0	1	3	5	6	8	10	11	13	15	16	18	20
50	21	23	25	26	28	30	31	33	35	36	38	40
500	41	43	45	46	48	50	51	53	55	56	58	60
1000	61	63	65	66	68	70	71	73	75	76	78	80
date of run	11.10.2005
	21.10.2005
	25.10.2005
	28.10.2005
	2.11.2005
	8.11.2005
