# Supplementary material for: An integrated functional genomic study of acute phenobarbital exposure in the rat
Source: BMC Genomics. 2010 Jan 6;11:9. doi: 10.1186/1471-2164-11-9 (PMC2826316; doi:10.1186/1471-2164-11-9)
Supplement: Additional file 5 — Metabolomics Standards Initiative Compliant Metadata. The excel spread sheets contain all the metabolomics data collected by NMR spectroscopy and GC-MS of fatty acid methyl esters according to the Standard reporting requirements for biological samples in metabolomics experiments: mammalian/in vivo experiments. [file 1471-2164-11-9-S5.XLS]

## Sheet: Key to data
Animal numbers	Day	Dose (ppm)
1-5	1	0
6-10	3	0
11-15	7	0
16-20	14	0
21-25	1	50
26-30	3	50
31-35	7	50
36-40	14	50
41-45	1	500
46-50	3	500
51-55	7	500
56-60	14	500
61-65	1	1000
66-70	3	1000
71-75	7	1000
76-80	14	1000

## Sheet: GC-MS FAME data
	Day 1 data
	Sample	_10:0	_12:0	_14:0	_15:0	nonanedioec_acid	_16:0_isomer	_16:0	_16:1_isomer	9c-16:1	_16:0_ethyl_ester	_17:0_isomer_1	_17:0_isomer_2	_17:0	_18:0_isomer	_18:0	9-18:1	_18:1_isomer	_18:0_ethyl_ester	9,12-18:2	_19:0_isomer	9,12,15-18:3	_20:0	fame_4	8,11,14-20:3	5,8,11,14-20:4	5,8,11,14,17-20:5	_22:0	underivatised_16:0	fame_6	fame_7	4,7,10,13,16,19-22:6
	7498 1	56424.6	972915	5.78842e+06	1.13425e+06	86092.4	274169	1.25299e+08	831249	3.65977e+06	429661	354020	341498	6.46426e+06	423350	1.40078e+08	3.24799e+07	2.01756e+07	470702	2.45944e+07	493733	450096	2.30697e+06	2.22535e+06	1.27094e+06	2.63479e+07	2.09003e+06	357916	557463	701311	2.75648e+06	1.08724e+07	4.14344e+08
	7498 2	30078.3	780109	4.556e+06	732548	154297	182763	8.50636e+07	368463	2.13106e+06	302721	228713	289311	4.61001e+06	229575	1.00817e+08	1.98332e+07	1.11503e+07	338557	1.28326e+07	351577	277640	1.80675e+06	1.50799e+06	699494	1.33968e+07	1.00063e+06	244228	548378	497086	1.64425e+06	6.07044e+06	2.72676e+08
	7498 3	46461.1	671878	5.57814e+06	935167	271846	264438	1.06219e+08	559202	2.02139e+06	383942	282614	362426	6.07239e+06	324270	1.33589e+08	2.84985e+07	1.65973e+07	450158	2.1044e+07	444656	511658	2.39957e+06	1.8373e+06	802224	2.12488e+07	1.06073e+06	315639	684477	730730	2.3063e+06	8.66791e+06	3.65181e+08
	7498 4	59815.8	925931	5.66932e+06	1.11042e+06	131241	301490	1.15364e+08	700589	2.88399e+06	385824	336472	343649	6.54962e+06	391009	1.3222e+08	3.24469e+07	2.02814e+07	448738	2.34676e+07	475176	525220	2.37642e+06	2.04682e+06	1.12652e+06	2.40971e+07	1.43266e+06	352357	640147	695356	2.78822e+06	1.13708e+07	3.91945e+08
	7498 21	62756.7	888537	5.03874e+06	857641	140964	232083	9.65176e+07	416625	3.23768e+06	338390	329348	318995	5.45458e+06	297610	1.11748e+08	2.20366e+07	1.40971e+07	368042	1.32645e+07	346897	201454	2.12041e+06	1.60447e+06	904886	1.48257e+07	1.08339e+06	343798	606828	374399	2.13233e+06	6.05031e+06	3.06241e+08
	7498 22	73248.1	939496	5.86571e+06	946686	161609	221911	9.98432e+07	689042	2.2641e+06	364882	283070	403509	6.57005e+06	232508	1.29526e+08	2.02072e+07	1.20281e+07	415717	1.25211e+07	399534	238667	2.59746e+06	987910	586179	1.27677e+07	853173	387738	545916	441238	1.44526e+06	5.88479e+06	3.20693e+08
	7498 23	50875.6	984771	5.61558e+06	912920	137717	237494	1.1193e+08	1.00843e+06	3.28837e+06	373040	269771	307224	5.93979e+06	338622	1.28514e+08	2.8575e+07	1.82389e+07	459170	1.86534e+07	417277	397967	2.2678e+06	2.69701e+06	1.24467e+06	2.09172e+07	1.34805e+06	321360	558548	518653	2.74774e+06	9.40471e+06	3.68677e+08
	7498 24	67698.5	1.03545e+06	6.52118e+06	1.04002e+06	126605	315869	1.1663e+08	1.01126e+06	3.85401e+06	416238	364975	438140	6.40081e+06	346920	1.3812e+08	2.88148e+07	1.58782e+07	446236	1.60319e+07	478398	306893	2.55796e+06	1.64237e+06	1.07996e+06	1.80881e+07	1.40848e+06	384924	544091	572571	2.30369e+06	8.05012e+06	3.75277e+08
	7498 25	49587.3	771966	5.59737e+06	853522	96930.4	230208	9.16098e+07	682144	1.51879e+06	337965	319253	363287	5.88685e+06	286223	1.21885e+08	1.83363e+07	1.10211e+07	409581	1.15641e+07	430436	293428	2.45372e+06	787552	580376	1.13665e+07	756057	413583	703733	384435	1.45038e+06	5.22466e+06	2.96665e+08
	7498 41	31936.8	578261	4.28729e+06	789330	194920	155976	9.02138e+07	493085	3.67021e+06	345718	232760	266090	4.53876e+06	271413	9.61781e+07	2.85081e+07	1.66856e+07	313101	1.56557e+07	361504	323911	1.68762e+06	1.82957e+06	793768	1.72231e+07	1.06535e+06	238363	437265	585739	1.90047e+06	6.71809e+06	2.96575e+08
	7498 42	30603.1	437217	4.48351e+06	691607	185188	167008	8.61989e+07	653219	3.87674e+06	308415	253466	259662	4.46233e+06	236052	9.72148e+07	2.50633e+07	1.24014e+07	301528	1.17487e+07	269617	201570	1.71264e+06	1.2396e+06	732889	1.22098e+07	1.56983e+06	254854	643503	344037	1.35313e+06	6.17127e+06	2.75676e+08
	7498 43	46665.8	948759	6.48841e+06	983620	249994	232143	1.24285e+08	837563	4.76212e+06	479397	333268	378472	6.5799e+06	344306	1.43408e+08	3.47226e+07	1.73377e+07	457418	1.72871e+07	501318	322856	2.62399e+06	2.48362e+06	1.33467e+06	1.94214e+07	1.85682e+06	354654	805567	497270	2.15498e+06	8.79701e+06	4.01317e+08
	7498 44	68730.2	848571	5.53123e+06	883930	167496	247091	1.11899e+08	706294	4.19305e+06	408215	332486	305334	5.86227e+06	331034	1.29492e+08	3.43412e+07	1.72859e+07	424875	1.76729e+07	407348	338475	2.3381e+06	1.97218e+06	1.08928e+06	2.09241e+07	1.56095e+06	353292	667238	615389	1.90731e+06	9.21344e+06	3.72388e+08
	7498 45	53213.4	946202	4.87426e+06	775586	150128	232563	8.75575e+07	509315	2.02907e+06	277932	277676	325617	5.12886e+06	310314	1.09254e+08	2.17991e+07	1.21011e+07	365441	1.33451e+07	367013	306610	2.01951e+06	1.70046e+06	651743	1.41193e+07	815186	239011	535887	374640	1.43349e+06	5.93753e+06	2.88813e+08
	7498 61	43667.8	395493	4.76697e+06	842124	82250.5	221477	8.93396e+07	415323	3.13411e+06	344421	279093	344624	5.03927e+06	318768	1.06031e+08	3.01532e+07	1.71908e+07	331237	1.54626e+07	314870	308788	1.8406e+06	1.47273e+06	885654	1.62605e+07	1.38286e+06	296962	534202	497808	1.53359e+06	7.11091e+06	3.07176e+08
	7498 62	57298.5	718225	4.59899e+06	768951	182490	264424	9.3058e+07	615572	3.31646e+06	342701	264158	287065	4.84294e+06	267400	1.04322e+08	3.09369e+07	1.72042e+07	325044	1.65133e+07	326631	389570	1.71959e+06	2.52968e+06	906150	1.7783e+07	1.27179e+06	251429	480515	532706	1.95964e+06	8.26467e+06	3.15302e+08
	7498 63	54312.6	754844	5.41344e+06	899776	151415	230569	1.02445e+08	325796	1.80475e+06	342517	302572	377730	6.25558e+06	309062	1.30111e+08	2.3009e+07	1.25961e+07	440666	1.47548e+07	424145	268030	2.57169e+06	1.24435e+06	690104	1.56463e+07	955189	322761	761070	401889	1.56495e+06	5.91796e+06	3.31348e+08
	7498 64	57931.4	745305	6.55846e+06	1.11235e+06	207591	268705	1.20894e+08	0	2.26924e+06	411774	374081	484153	7.24996e+06	384933	1.61865e+08	2.60367e+07	1.5772e+07	527429	2.07768e+07	614846	334634	3.01062e+06	1.51976e+06	1.07564e+06	2.40182e+07	1.7999e+06	444851	1.05382e+06	790302	2.4407e+06	9.37822e+06	4.12479e+08
	7498 65	48597.7	632514	5.84658e+06	856665	85537.2	210135	1.00146e+08	0	1.40106e+06	329999	383030	458594	6.82117e+06	319918	1.41014e+08	1.88658e+07	1.08136e+07	455876	1.43508e+07	477111	219554	2.72068e+06	1.14936e+06	725570	1.65083e+07	1.80261e+06	390316	1.13687e+06	481970	1.55063e+06	6.41432e+06	3.36618e+08
	Day 3 data
	Sample	_12:0	_14:0	_15:0	16:0_isomer	_16:0	_16:1_isomer	9-16:1	16:0_ethyl_ester	17:0_isomer_1	17:0_isomer_2	_17:0	18:0_isomer	_18:0	9-18:1	18:1_isomer	18:0_ethyl_ester	9,12-18:2	19:0_isomer	9,12,15-18:3	_20:0	11,14-20:2	fame_4	8,11,14-20:3	5,8,11,14-20:4	5,8,11,14,17-20:5	_22:0	u_16	fame_6	fame_7	4,7,10,13,16,19-22:6
	6	348667	2.42221e+06	443294	102851	4.54574e+07	0	2.77272e+06	114434	143937	190305	1.17444e+06	157337	5.1255e+07	1.32877e+07	7.32617e+06	110481	9.41969e+06	240134	204601	1.08881e+06	224869	940700	409874	1.00971e+07	540897	110697	328851	1.78841e+06	993935	4.287e+06
	7	250491	1.96095e+06	365230	80580.2	3.85704e+07	0	2.98068e+06	94788.8	138201	131268	935833	123053	4.39697e+07	1.19417e+07	7.70563e+06	115039	7.75936e+06	174280	151738	1.05358e+06	330085	627143	482856	9.27223e+06	522806	108760	149951	1.24288e+06	1.07384e+06	3.99676e+06
	8	167500	2.20449e+06	544588	114256	6.06035e+07	574306	7.20242e+06	148059	165153	135933	1.17152e+06	204499	5.94537e+07	2.57337e+07	1.45621e+07	131752	1.70339e+07	231730	402176	1.20235e+06	585045	1.56808e+06	999555	1.8382e+07	1.26369e+06	134579	177670	1.82981e+06	2.04991e+06	7.6925e+06
	9	124807	2.0029e+06	434276	100072	6.13913e+07	0	4.25297e+06	157870	127534	159325	1.12834e+06	182449	6.63925e+07	2.11734e+07	1.0995e+07	146620	1.82706e+07	275906	342671	1.48337e+06	438022	1.56239e+06	853308	1.90629e+07	1.48649e+06	156460	247240	1.81392e+06	2.24603e+06	7.49211e+06
	10	192710	1.64191e+06	262009	62936.8	4.11838e+07	0	2.73622e+06	101767	103814	134828	772123	132766	4.89155e+07	1.05529e+07	6.87419e+06	108331	7.81663e+06	166186	192419	1.53923e+06	253487	716475	494077	9.43901e+06	590263	105393	149502	868253	1.13035e+06	4.07503e+06
	26	494646	2.55916e+06	389039	92328.7	6.21384e+07	410841	4.99394e+06	155833	132733	128113	1.0336e+06	153642	6.65104e+07	1.58576e+07	9.1408e+06	175625	1.00977e+07	235570	206339	1.97033e+06	300882	1.17402e+06	674264	1.21539e+07	1.10021e+06	145114	324116	1.46883e+06	1.29135e+06	5.655e+06
	27	435515	2.74803e+06	490411	121407	7.2186e+07	603685	8.79976e+06	196451	151372	149754	1.30482e+06	213441	7.5749e+07	2.64502e+07	1.51331e+07	190225	1.63527e+07	318997	315918	1.93678e+06	498793	1.7373e+06	1.11345e+06	2.12001e+07	1.56e+06	164642	240669	2.0134e+06	2.0905e+06	9.69855e+06
	28	176982	1.24276e+06	225991	56208.6	3.45017e+07	334240	4.08459e+06	90055.7	82618.2	79964.8	549016	109134	3.43572e+07	1.28236e+07	7.38424e+06	80366.8	7.50905e+06	117668	142847	735643	197488	875561	501442	9.21166e+06	695068	79520.4	191329	1.26154e+06	945917	4.10517e+06
	29	228323	1.98206e+06	363508	88810.1	5.09955e+07	0	3.83065e+06	122927	130591	145844	986886	172107	5.95196e+07	1.68374e+07	1.07834e+07	152409	1.22722e+07	262244	229698	1.74064e+06	334755	1.18601e+06	605486	1.50311e+07	944959	112944	330930	1.35076e+06	1.64469e+06	6.92783e+06
	30	216093	2.07069e+06	367003	98383.9	4.55164e+07	0	2.10832e+06	99894.1	140757	168623	1.04174e+06	130557	5.13549e+07	1.38007e+07	7.72722e+06	111686	1.25923e+07	166907	281817	929407	332492	930903	538852	1.29073e+07	693168	100431	271983	1.33792e+06	1.56798e+06	4.75601e+06
	46	319485	2.55662e+06	339970	68234.6	5.95823e+07	781886	7.51279e+06	138975	97684	119891	822104	116501	5.9655e+07	3.01378e+07	9.42005e+06	140613	9.66173e+06	180535	180167	1.81918e+06	445073	973054	678684	9.92883e+06	929175	96145.9	389141	913342	830394	4.38978e+06
	47	382996	3.87933e+06	664625	134366	8.54668e+07	1.1075e+06	1.35627e+07	218509	182265	212011	1.48936e+06	167172	7.33587e+07	4.68631e+07	1.81386e+07	178333	1.76757e+07	272336	279838	1.05748e+06	320487	1.70879e+06	1.3449e+06	1.84592e+07	2.1186e+06	120975	293249	2.07619e+06	1.7983e+06	9.97476e+06
	48	425685	2.72501e+06	467245	93615.8	6.31335e+07	549163	5.75736e+06	152390	123541	149842	1.13028e+06	126760	6.873e+07	2.60459e+07	1.22533e+07	155535	1.38388e+07	196515	279038	1.70763e+06	322784	1.53881e+06	944335	1.44384e+07	1.27093e+06	180267	232918	1.55445e+06	1.62967e+06	7.00328e+06
	49	329359	2.46797e+06	355668	74904.6	5.87507e+07	524403	4.95715e+06	149670	138083	148668	989027	106867	6.96027e+07	2.42348e+07	9.13132e+06	161554	1.19942e+07	202165	195688	1.67338e+06	344875	1.4114e+06	837774	1.29481e+07	1.34731e+06	148709	297912	2.2139e+06	1.37403e+06	5.77441e+06
	50	197249	1.88716e+06	411493	79410.5	5.50658e+07	593052	4.30896e+06	125291	97871.6	116345	990626	126561	5.61595e+07	2.40329e+07	9.90788e+06	134125	1.46478e+07	182768	271242	1.13471e+06	421344	1.31879e+06	732399	1.30154e+07	1.42645e+06	122903	202597	1.41347e+06	1.60499e+06	6.31918e+06
	66	377571	2.18968e+06	369544	73318.4	5.42802e+07	415331	4.25904e+06	126094	142295	138559	953212	121733	6.14882e+07	1.92e+07	7.97336e+06	155760	1.09351e+07	178608	205038	1.92936e+06	311680	1.02556e+06	658302	1.18267e+07	1.20955e+06	149216	208691	1.05692e+06	1.26367e+06	4.90081e+06
	67	353836	2.16448e+06	382323	84102.4	5.55367e+07	402845	2.59691e+06	145735	124628	133744	902789	112764	5.82415e+07	1.95192e+07	7.73834e+06	127246	1.33811e+07	159532	320444	1.44065e+06	373058	738743	458025	1.08676e+07	737860	155851	145551	1.3602e+06	1.29842e+06	4.60173e+06
	69	262398	2.83695e+06	434860	94868.3	6.0199e+07	542110	4.84131e+06	144586	162523	199377	1.23607e+06	153696	6.85164e+07	2.16396e+07	7.50476e+06	172463	1.02192e+07	211428	216522	1.47278e+06	260691	991852	666256	1.0626e+07	1.03831e+06	119308	282458	1.16218e+06	1.21944e+06	4.45247e+06
	70	311447	3.26467e+06	469760	100940	8.47787e+07	1.41475e+06	1.26379e+07	192255	126821	141690	1.10498e+06	182645	8.17541e+07	6.3719e+07	1.51522e+07	165407	2.17331e+07	227755	499220	1.78817e+06	434522	975917	1.57782e+06	1.93549e+07	2.97976e+06	157911	235841	2.03176e+06	2.55928e+06	7.95654e+06
	Day 7 data
	Sample	_10:0	_12:0	_14:0	_15:0	16:0_isomer	_16:0	16:1_isomer	9-16:1	16:0_ethyl_ester	17:0_isomer_1	17:0_isomer_2	1899-12-31 17:00:00	18:0_isomer	_18:0	9-18:1	18:1_isomer	18:0_ethyl_ester	9,12-18:2	19:0_isomer	9,12,15-18:3	_20:0	11,14-20:2	fame_4	8,11,14-20:3	5,8,11,14-20:4	5,8,11,14,17-20:5	_22:0	u_16	fame_6	fame_7	4,7,10,13,16,19-22:6
	7498 11	16430.6	676900	2.35255e+06	415327	69783.5	4.90872e+07	297385	5.12405e+06	120324	109994	147265	905020	114746	5.00741e+07	1.47271e+07	8.0001e+06	103530	8.87968e+06	164310	192756	749730	199299	890717	465536	9.20145e+06	762372	138204	359107	1.36208e+06	1.09466e+06	4.74459e+06
	7498 12	57689.3	959262	4.48038e+06	808859	170737	7.82065e+07	509754	7.48191e+06	197823	219445	284453	1.81525e+06	232917	8.11889e+07	2.44016e+07	1.49756e+07	185665	1.46801e+07	288021	318055	1.01987e+06	466708	1.42127e+06	858452	1.68671e+07	1.11476e+06	228364	452731	1.78139e+06	2.55375e+06	7.81733e+06
	7498 13	51112.1	673329	3.64334e+06	600185	147315	6.29428e+07	329667	4.95644e+06	158033	211412	284897	1.50573e+06	197846	6.8341e+07	1.73675e+07	1.1145e+07	151406	1.25368e+07	252290	267123	810873	626513	1.18532e+06	821224	1.39867e+07	1.07358e+06	166109	299833	1.99564e+06	1.78661e+06	6.60807e+06
	7498 14	16384.9	431211	2.6515e+06	372215	72754.1	4.4855e+07	275331	3.21884e+06	104193	138352	144036	1.02451e+06	98231.9	5.15976e+07	1.16712e+07	6.6726e+06	103644	6.75669e+06	117743	177246	755474	332531	558087	406906	7.54002e+06	587049	159795	305771	906124	1.00273e+06	4.05829e+06
	7498 15	19812.8	545730	1.88332e+06	353583	70457.4	4.16884e+07	279072	3.55255e+06	100524	87876.8	112160	785744	86254.7	4.59133e+07	1.24e+07	7.47123e+06	88112.3	7.84505e+06	143076	179810	668260	251419	798509	572359	9.82802e+06	775900	149411	419436	1.44735e+06	1.0573e+06	4.87297e+06
	7498 31	34259.4	469312	3.04334e+06	553516	125381	6.63387e+07	409821	5.48697e+06	164244	144519	181562	1.29505e+06	185430	6.61402e+07	2.34938e+07	1.25748e+07	149729	1.57371e+07	217340	411834	803116	532417	2.12942e+06	756032	1.6844e+07	1.2114e+06	213979	487687	1.79274e+06	1.70275e+06	8.00459e+06
	7498 32	43930.2	781611	3.12312e+06	559725	130560	7.15221e+07	492413	5.56137e+06	189311	146477	165456	1.27479e+06	160119	7.21116e+07	2.38827e+07	1.28648e+07	164815	1.64032e+07	223326	486808	976946	483353	1.6365e+06	712340	1.74186e+07	1.11894e+06	209875	316678	1.54979e+06	2.18203e+06	8.82373e+06
	7498 33	28900.1	603378	3.99981e+06	599684	131374	7.71526e+07	601166	8.60024e+06	180149	211677	276044	1.49771e+06	202192	7.69696e+07	2.50053e+07	1.29597e+07	172719	1.43716e+07	208247	329742	940305	574729	1.34029e+06	792633	1.63068e+07	1.44804e+06	259238	351057	2.23805e+06	1.72046e+06	8.25668e+06
	7498 34	35860	458122	3.81186e+06	611937	123255	6.32657e+07	333038	3.50348e+06	182828	204615	271599	1.58766e+06	190052	7.19074e+07	1.86061e+07	9.19088e+06	170442	1.39899e+07	196188	453753	901408	345014	1.25931e+06	513606	1.35307e+07	1.05561e+06	231339	281895	1.76001e+06	1.80514e+06	5.70356e+06
	7498 35	20004.7	434433	1.76638e+06	334135	54774.8	4.44204e+07	295904	2.00441e+06	113342	104510	133605	773681	140909	4.68901e+07	1.35934e+07	7.72037e+06	103873	1.30904e+07	160539	317255	668662	343285	999809	383921	1.30736e+07	753063	163719	223473	1.07463e+06	1.57427e+06	5.311e+06
	7498 51	30818	855718	4.0934e+06	577833	110382	7.25534e+07	618277	5.68506e+06	185063	149143	236782	1.4758e+06	140242	8.0147e+07	2.76907e+07	1.20546e+07	189612	1.27197e+07	190077	254002	931294	381912	1.4081e+06	667512	1.39002e+07	1.57655e+06	193325	388191	921110	1.70324e+06	6.92908e+06
	7498 52	15731.6	496895	2.92442e+06	445865	92686.8	7.08447e+07	670686	6.49487e+06	182153	102336	127107	1.14524e+06	155880	7.64996e+07	3.0306e+07	1.24246e+07	158850	1.5653e+07	238617	257613	942012	463336	2.12111e+06	1.10514e+06	1.78262e+07	1.85729e+06	266006	378541	1.40685e+06	1.58755e+06	8.55148e+06
	7498 53	22830.3	521192	3.30824e+06	596433	129849	6.35762e+07	724754	4.11996e+06	157923	170626	223070	1.34956e+06	160906	6.90847e+07	2.76102e+07	1.24903e+07	139525	1.70256e+07	188538	408746	800459	427729	1.43971e+06	581843	1.49702e+07	1.38216e+06	152738	444142	1.07809e+06	2.16545e+06	7.1917e+06
	7498 54	15359.9	284220	2.93015e+06	467137	117887	7.52097e+07	912225	9.46296e+06	182280	136289	160187	1.1412e+06	175638	7.7221e+07	4.08547e+07	1.62629e+07	149940	1.8721e+07	192254	379469	884905	423447	1.53804e+06	1.22186e+06	2.12905e+07	2.0952e+06	219078	362561	1.52716e+06	2.14481e+06	9.68458e+06
	7498 55	20650.7	575337	3.26322e+06	495527	106725	5.65006e+07	502722	4.12692e+06	128886	172930	215781	1.26987e+06	117297	6.03247e+07	2.17932e+07	9.68641e+06	126285	1.12653e+07	164168	239086	736060	264596	1.4327e+06	494952	9.44592e+06	1.03838e+06	184714	303883	841863	1.14941e+06	4.3545e+06
	7498 71	0	187939	1.89262e+06	259851	69846.5	4.17253e+07	435462	3.2852e+06	98533.2	113608	125645	741012	90376.9	4.67756e+07	1.81759e+07	6.70244e+06	98280.7	8.00096e+06	129754	149661	642087	196625	758756	500448	7.70094e+06	1.02492e+06	151032	399701	797020	1.01821e+06	3.64818e+06
	7498 72	7930.5	673101	3.09303e+06	432322	96386.5	6.54748e+07	455558	5.16846e+06	161361	142022	193942	1.20512e+06	148057	7.7033e+07	2.12023e+07	9.99915e+06	170862	1.23454e+07	198175	228333	1.09837e+06	362307	1.43796e+06	800192	1.19592e+07	1.58073e+06	252508	284700	1.0623e+06	1.3762e+06	6.28305e+06
	7498 73	0	434011	2.79587e+06	352861	97380.1	4.51805e+07	212919	2.99617e+06	117332	146709	177289	1.01793e+06	94891.9	5.3222e+07	1.39228e+07	5.81779e+06	115789	5.5238e+06	158744	79551.9	712170	124662	889591	440451	5.64785e+06	822699	149993	198746	305571	530121	2.87154e+06
	7498 74	10028.8	327182	1.7684e+06	290675	66761.3	3.96861e+07	480239	3.52986e+06	93558.6	108677	117415	627448	111135	4.25999e+07	1.96282e+07	7.95249e+06	86349.3	9.416e+06	133869	162637	551480	240915	861160	531661	9.11567e+06	827666	98801.1	219094	745242	924473	4.10438e+06
	7498 75	31169.3	454744	3.60314e+06	575198	135239	6.70039e+07	686112	6.15122e+06	166871	179634	212829	1.49902e+06	170261	7.55446e+07	3.22095e+07	1.40857e+07	154748	1.82368e+07	203513	312182	745361	456336	1.85709e+06	1.01475e+06	1.7489e+07	1.99915e+06	194914	443255	1.57634e+06	2.50084e+06	8.4304e+06
	Day 14 data
		_14:0	_15:0	10c-15:1	_16:0	9c-16:1	17:0_isomer	_17:0	10c-17:1	18:0_isomer	_18:0	9c-18:1	18:1_isomer	9c,12c-18:2	6c,9c,12c-18:3	9c,12c,15-18:3	1899-12-31 20:00:00	11c-20:1	11c,14c-20:2	u_01	8c,11c,14c-20:3	5c,8c,11,14c-20:4	_22:0	5c,8c,11,14c,17c-20:5	5c,8c,11c,14c-20:4_ee	_24:0	u_02	4c,7c,10c,13c,16c,19c-22:6
	7498 16	3.2171e+06	1.35103e+06	455852	9.75317e+07	1.81308e+06	381130	3.34366e+06	500120	384344	1.14647e+08	9.60022e+06	4.67362e+06	2.43773e+07	555833	1.12212e+06	2.61974e+06	390346	1.04486e+06	505378	951514	2.69702e+07	904465	2.19153e+06	797634	815742	2.80169e+06	1.15215e+07	3.15468e+08
	7498 17	2.45321e+06	755720	272276	7.00763e+07	876952	518577	2.86062e+06	202840	331845	1.07337e+08	5.27226e+06	2.85796e+06	1.29943e+07	143710	333270	1.61368e+06	124932	472952	344025	734049	1.33644e+07	258088	868269	472176	415476	1.58046e+06	5.49971e+06	2.33035e+08
	7498 18	2.49919e+06	658292	286453	7.98167e+07	1.35086e+06	374091	2.31355e+06	229030	258459	1.13239e+08	4.71499e+06	2.80797e+06	9.71496e+06	197508	382523	1.8553e+06	207568	509716	399940	593030	1.25428e+07	229424	1.13747e+06	88479.4	509828	1.36631e+06	6.37849e+06	2.44662e+08
	7498 19	3.158e+06	1.03517e+06	323068	8.68535e+07	1.91249e+06	630307	3.09525e+06	267669	358206	1.09033e+08	7.84987e+06	4.6935e+06	1.6627e+07	249769	499915	1.42549e+06	245059	604705	244705	786079	1.85348e+07	183926	1.09567e+06	436700	280711	1.91231e+06	8.31056e+06	2.70648e+08
	7498 20	3.21901e+06	966665	313451	8.51563e+07	1.284e+06	488282	3.09117e+06	326111	439541	1.02315e+08	6.38123e+06	3.92512e+06	1.8161e+07	132847	490144	1.33962e+06	164217	949682	359363	614645	2.19309e+07	192806	1.23973e+06	720039	424683	2.77192e+06	9.24946e+06	2.66647e+08
	7498 36	2.19032e+06	702190	285734	7.083e+07	981732	460085	2.77975e+06	172930	291117	9.57688e+07	5.43712e+06	3.38886e+06	1.37501e+07	348667	571733	1.15293e+06	117433	585192	472058	586170	1.66802e+07	178291	1.07046e+06	580377	309365	2.38443e+06	7.40976e+06	2.29486e+08
	7498 37	4.16186e+06	1.25968e+06	372370	1.16333e+08	1.16945e+06	658418	4.48907e+06	213744	559800	1.38306e+08	9.56883e+06	5.30377e+06	2.85695e+07	333666	749342	1.91304e+06	288641	1.04061e+06	511326	800761	3.17992e+07	274756	1.58472e+06	882931	455882	3.46689e+06	1.15717e+07	3.66639e+08
	7498 38	3.0425e+06	1.05107e+06	354603	1.06399e+08	1.38693e+06	451473	3.09274e+06	223722	390784	1.34823e+08	8.98197e+06	4.49307e+06	2.27614e+07	283964	823874	2.38262e+06	223979	710915	449566	541415	2.40355e+07	312056	1.73991e+06	534212	358729	3.39399e+06	9.32686e+06	3.3257e+08
	7498 39	1.57742e+06	581874	210962	5.788e+07	308945	358893	2.20238e+06	53860.2	242480	9.0904e+07	3.90764e+06	2.43872e+06	1.33219e+07	196838	354118	1.34683e+06	177333	504747	358863	580966	1.66313e+07	225928	834546	384134	226953	1.86623e+06	5.44619e+06	2.03124e+08
	7498 40	2.62727e+06	845948	279219	8.84108e+07	2.01819e+06	418609	2.77351e+06	158125	399101	1.03395e+08	8.3548e+06	4.97638e+06	1.8594e+07	219468	597105	1.22515e+06	366062	581611	457071	927596	2.24382e+07	283473	1.61292e+06	697022	467290	3.34228e+06	1.07053e+07	2.77171e+08
	7498 56	4.23754e+06	1.40449e+06	404874	1.46942e+08	5.1377e+06	476496	3.81022e+06	566501	459309	1.38144e+08	2.46936e+07	1.10496e+07	4.03497e+07	429118	916308	1.70367e+06	500887	1.31658e+06	1.29957e+06	2.17922e+06	5.32389e+07	409684	4.20688e+06	1.28113e+06	500561	6.0037e+06	2.48707e+07	4.76533e+08
	7498 57	1.92167e+06	736354	230797	6.48934e+07	1.30534e+06	339040	2.02228e+06	183212	230977	7.94222e+07	9.14695e+06	4.26923e+06	1.74791e+07	171919	585875	925353	149747	521416	405775	561575	1.6145e+07	149046	1.29322e+06	397191	322745	2.18933e+06	6.83194e+06	2.12831e+08
	7498 58	1.94804e+06	710095	158878	8.05135e+07	1.41543e+06	340343	2.12215e+06	247376	201785	9.91383e+07	1.01654e+07	5.16264e+06	1.59216e+07	175524	488840	1.59576e+06	64887.3	676756	461994	739834	1.57299e+07	288789	1.29126e+06	454746	339147	1.61573e+06	6.04617e+06	2.48015e+08
	7498 59	1.96205e+06	1.01073e+06	331830	9.15763e+07	1.40229e+06	398637	2.53028e+06	157908	301457	1.13376e+08	1.20745e+07	5.47089e+06	2.87504e+07	298051	828261	1.72427e+06	280088	741971	508836	750653	2.58707e+07	274250	1.63095e+06	760581	402288	4.40642e+06	1.08231e+07	3.08644e+08
	7498 60	1.69645e+06	562841	281290	6.30247e+07	1.74747e+06	238743	1.81927e+06	172940	215772	7.07428e+07	9.33409e+06	4.86599e+06	1.63877e+07	285826	624056	682240	142142	557528	503430	539640	1.59542e+07	155571	1.52522e+06	600602	354835	2.27615e+06	6.8968e+06	2.02188e+08
	7498 76	1.67834e+06	655745	168180	6.57786e+07	1.30465e+06	328264	2.11942e+06	238603	258655	8.48332e+07	9.3275e+06	5.00059e+06	1.84635e+07	220023	558299	982638	92451.7	625686	447335	565933	1.91484e+07	175407	1.45758e+06	562830	250236	2.3085e+06	8.47982e+06	2.2603e+08
	7498 77	1.55807e+06	788312	164712	7.31948e+07	967818	281965	2.26948e+06	180931	274244	1.05638e+08	9.34838e+06	4.93411e+06	2.00408e+07	163324	762112	1.5466e+06	175585	919485	437044	496091	2.17765e+07	210199	1.31325e+06	483426	257930	2.3554e+06	7.98269e+06	2.58521e+08
	7498 78	2.8123e+06	990052	366935	9.25951e+07	1.44418e+06	601446	3.25189e+06	302971	361396	1.16789e+08	1.32129e+07	5.56921e+06	2.22549e+07	352132	532405	1.34882e+06	287468	844774	332977	545251	2.06652e+07	222995	1.4657e+06	390078	358256	2.72565e+06	9.06377e+06	2.99688e+08
	7498 79	260996	177568	69854.2	1.8153e+07	169062	117489	567040	79433.4	71205.8	2.6962e+07	1.3415e+06	871369	2.80012e+06	0	125619	555265	0	155370	130275	107236	4.06373e+06	97529.2	523168	171388	222049	561283	1.71673e+06	6.00703e+07
	7498 80	3.17313e+06	1.47861e+06	467562	1.28069e+08	2.67194e+06	651439	4.30133e+06	271177	559392	1.4784e+08	1.77167e+07	9.33583e+06	3.71855e+07	205453	1.03325e+06	1.77668e+06	290593	1.42888e+06	803931	1.38503e+06	3.71925e+07	335849	2.93611e+06	703418	444398	5.99192e+06	1.73808e+07	4.2563e+08

## Sheet: NMR aqueous liver extract
Unnormalised 1H NMR data for liver tissue aqueous extracts
file	1	2	3	4	6	7	8	9	10	11	12	13	14	15	16	17	18	19	20	21	22	23	24	25	26	27	28	29	30	31	32	33	34	35	36	37	38	39	40	41	42	43	44	45	46	47	48	49	50
0.20..0.21	-145196	8242950	28402000	-2679500	3592840	-3604890	-2854590	-14064500	-4114390	30060300	267148	-23397200	646119	8097310	-8914780	19450200	5038660	5618170	-16371300	2846700	10885800	-17962700	12068800	-5381390	894806	1094530	11224600	-7813820	-14287200	-5203480	1753980	32356500	-11288100	24708900	6551240	-5547640	13742000	1171130	-1403680	-5212020	1246000	6833250	-15974000	-4734730	-5381810	-253096	-2109110	10268800	-13119400
0.21..0.22	809858	-2126810	41648900	12113800	3825740	7426300	-7800970	16580400	-27891400	-12333500	4033540	-7448460	-8737550	-387683	17510900	-8719840	11045300	-4521400	-21876000	-837391	-5748040	15894700	9057280	-3667890	3816470	-2419970	5475520	-4894290	7868550	759498	-3491100	9613840	-2246200	1682620	-9808090	-398454	-1961440	-18858800	4790980	2140530	-1399730	12744200	-8658810	-7814160	-6619480	513322	2226440	13270000	3763340
0.22..0.23	1954770	12841100	17940800	15674200	3867000	-9900930	-9095100	-25341200	-3427950	-16176500	-14465800	-20113800	-4160340	-2157180	-9123670	15754100	-13538100	-9852170	11248200	-3775000	-14509900	10214500	6212600	1633620	-395066	-5000990	6377820	-14489600	21210600	-4442070	-3801090	9677140	-1577050	26721700	4230740	-17267600	5501440	-2377070	1296940	-2397910	-20803600	21053100	-22323500	-11605300	5123130	-186987	-16914300	-14874700	134222
0.23..0.24	1841950	9991730	34770100	12658200	-1264350	-6339390	2234730	8824010	-3004390	-22048700	-5921670	10061300	2951460	10419100	-19823600	6379480	14775800	-2779370	-673630	3925090	6826430	5216590	16397900	-25462000	1480580	-1786470	7777490	20163600	-20952600	6000780	-95488.8	11056700	5756540	-2873380	-13668500	-10947200	-9427860	-1255880	1058680	-2371090	6552720	1691520	-17721900	-4109030	-779444	19637.4	-22558400	33764000	3515120
0.24..0.25	1804180	1225950	20734200	9455530	2645370	5212520	-7130940	22041900	1382620	-531258	9469000	-19212300	7121810	25798000	-27942400	20624800	-42019800	10060000	-22966800	-3412260	8816320	3807610	5814400	-2837980	884409	1894870	3077840	31069200	27387700	4115280	13304200	6049860	-17861100	-10319300	9653360	22730.5	6961860	9013900	-19269200	8776500	1560060	4219760	-40668700	956532	-9778990	488007	-5308270	32624600	3824000
0.25..0.26	1477280	-172311	10497800	2305220	3134200	2762850	-10834000	-10615900	-11266100	17185700	-1750920	-35959200	-11859800	12225900	-16261500	-4670820	-4168530	9986150	19852500	-10140800	5429310	-10202300	-993355	-13202500	-3753140	-2816870	1999110	-49905900	1806140	-5633020	-8625010	17810900	2893230	15970000	-2568700	-10204400	-949624	-4304920	-11448000	1026200	-1908350	-14197000	-17305500	-7307950	-2040710	528884	-1866950	33596500	8468600
0.26..0.27	-1621560	16005800	-5323260	-3867550	2064440	-10668900	3625110	35277200	-55430200	-1609440	-6891770	-30517200	-12495800	-6185890	-41384500	-3310930	17504900	8880280	22335000	-8794010	13154500	-1075210	1806010	-3818500	-704960	646018	3235530	24925100	9385790	-14551200	-2063660	-13867000	713059	6120780	-7498900	10364400	-1087360	-10221500	-14272000	9424070	3646110	-6570170	-24902400	-7911590	20289500	810531	-19368500	-14605400	-224016
0.27..0.28	-1362590	-11270300	-5645040	1957380	3613670	3088260	-2375090	6144160	-8654410	-21270900	11488600	-17523700	-3348980	25796600	-2760060	360795	7414870	-4282080	-1976570	-5314280	4039060	-11655300	23757800	6505750	548123	-4784890	-2975120	3282250	12950000	-7796720	-7118990	187870	-13410000	-6215640	-669427	17137200	7688940	-14121700	-11341600	-4740260	-26093700	-5672790	-22086300	-6886270	6018500	-472844	-35563700	16123700	-13105700
0.28..0.29	-406219	232461	24028300	-7171360	3595750	8264440	-2003620	-39720400	27596900	-14044400	8493940	-14633300	-3363260	9897810	-2250980	28534900	10303500	-660305	3020900	-6307530	17022800	14214600	11764400	772490	-542323	-1479010	-1615720	13412900	-24545300	2265760	2936620	-1958070	7893550	24843700	8920180	-19525500	11741600	-8160780	-4048230	-1218590	-4221450	-6202620	-11006100	-7269380	-506283	231184	-36788800	12953500	-4715230
0.29..0.30	2126670	2346830	16181300	6377130	-1323540	9501860	-108586	-10983800	12524200	-2091180	-1437410	-14021700	-2607290	12316300	-16625900	2047580	-30828600	-6026810	27620500	1650150	-4730080	2032750	13813000	-4165350	-337787	1286760	4675320	-25481900	-20881200	-11897800	-2832600	14961900	194685	46241500	-11383900	-4853650	-332287	4589220	8294250	-1390950	-7450490	6627610	-6502780	4272180	-1834380	-439356	-35414900	35413600	1439230
0.30..0.31	481129	-3572500	12269500	-2403330	555303	7205840	8895560	36955000	14119300	23090400	19935800	-7937360	-9907070	9476070	-26143600	4458580	-16778600	-14960400	19243100	-3709880	8355160	-3280410	10643600	-17559500	-1098530	-1360090	636251	-20081600	-12860300	-10664600	5333930	16722200	-4765750	26984400	-3430450	-1435230	10340200	-4086780	-10639000	5559120	-6794960	5815190	-5545690	-4120950	12694500	-86308.2	-10150200	4721980	9338180
0.31..0.32	-1527770	-13125600	-321025	-2832650	5560910	4688810	-7122330	37926700	25267200	8637130	4058660	-9348900	-6693600	-29523200	-763148	-2422080	-18561400	535429	-7773460	-6919800	-7569950	1326610	10137200	-3399810	3051780	-3331710	-4242720	27728000	657469	837335	17109100	12411700	1573140	30842000	11840400	1546300	-411779	-4702440	-10536000	-4964030	-8180220	17411400	-10151400	-12487800	6165160	-326135	1983640	70590400	-2631220
0.32..0.33	-1167550	8681360	30157000	-1382770	2288590	-10713200	8014980	35855300	-1441080	-30256500	5484030	11904700	-1181280	-8553190	2475930	11819200	-20468500	8362190	-3454850	-6012110	12265300	6037210	21485200	-10623600	4961640	-6159650	3746190	-18325800	31242500	10185000	-3934670	-4337320	9978890	22244600	-6210950	-6663530	-16805300	-16939700	-6257750	-4081530	-3278960	-6299860	-18907500	-184819	2098780	712877	-26527400	43861600	571955
0.33..0.34	-708915	8344050	12018000	-3440090	1453590	-4322160	-5972370	8761250	29764200	14712200	7845000	-1637930	1400730	37166300	-20301000	17204000	-4503510	2702870	1772140	-15625600	925180	14881700	5701670	26067900	1173670	-3290770	1648750	-11707500	20120700	-559431	9569810	5256950	-6469590	16111600	-15523100	-4015700	1021400	-2279290	2231800	11334900	2808180	1500200	-21936300	-8744280	13016600	-1084540	-39441300	11430400	3915720
0.34..0.35	7083710	-9422220	31280400	936387	1504430	894202	-15243600	40096400	11422000	42042800	-2705340	-286404	-3182280	43827300	-2887190	43396700	-12166600	-3209750	-16191600	-6806480	-19333600	-3869860	10504000	-183685	902315	-131514	-1836350	-7664840	-34336900	-7608860	-9175380	7711290	-14222000	-558428	-12768200	11177500	1484680	4398470	10065100	6962040	-710400	3834680	-23264700	-5234560	5819920	-449194	-36492500	16258100	-11313000
0.35..0.36	2017040	1486830	32626400	278015	5296760	13134500	11290200	4464330	19460800	8293270	2466450	-1571430	-9843580	-15376900	8966350	15398000	-11799000	-3241160	-15225800	-4241460	1587520	-3715900	17893900	-5811960	1584780	-8368060	5358130	-26450100	-48482200	1289540	62645.5	-5197440	-14468800	15398400	-1687990	4026710	-7602280	-13415700	-13058200	-1603100	-7825040	822055	-26391500	3285940	7312150	-43538.7	-21762200	33705500	1032300
0.36..0.37	-858245	5786340	7831780	12162900	-3297400	925785	-4067830	52005200	-2689530	2293970	3917110	4998130	-5825300	16299700	-16607700	32558600	-14171200	-9556400	32792300	-13064700	21863900	13637400	12625800	9595920	1253520	-372474	8450120	-11373900	-16363900	-5769100	-3388440	2290590	-17452200	-3354510	-13434400	-4390480	19186800	17453000	-6004060	7623650	-34357800	3926000	-10270100	-3580390	-1450870	588297	-38227100	13034100	-6425780
0.37..0.38	-2427970	-3190920	32129600	4323850	4360490	3860920	-3526370	6034810	26055300	-17756400	10760500	-4341610	-4503220	-9189100	-18483500	-708426	17308500	3986720	-4414780	-7490150	-1503040	-2923220	20912100	5470090	1127770	2287080	14899700	-17185900	-7284890	2853380	-19579300	19495400	-9723750	27452400	4306510	4593590	8275350	-866048	-22280100	7260480	-10208800	-434033	-27818100	1119560	8563950	1249780	-30313000	-9250560	-13519800
0.38..0.39	454593	-4551420	32735000	-11269400	946233	-1268140	-207315	-10093500	14506400	23363500	5968840	-2426430	-4034760	12408300	-8902140	-2143730	-17560100	-1734940	-151559	829631	-1308850	17282700	17348000	-14791600	-2052290	-3226150	3622820	12706800	2237310	3909910	-4953470	12265000	-16967600	28974200	-684615	10881500	-2409180	2413900	-1211600	-1515130	-8277920	-15379000	-23349900	-6182880	11512900	448556	-13004800	39988900	4966760
0.39..0.40	193144	-11460300	12895800	-2814300	7435190	-548860	-5383570	-18028500	-5890840	9065040	13022900	-11832700	-1654830	-122347	-5684220	30290200	-24011800	22868200	-9776480	-7695810	10601500	-7951520	27321100	-2382440	4237660	-1582980	6668130	-3926010	-17269800	2448850	4890150	41834500	-15755100	7913720	-2086170	-2494280	6279650	13883100	-2298170	6107460	-16842900	3319570	-28990100	8778590	13700300	255244	-41141300	10420500	-2946630
0.40..0.41	2550710	-8189840	18502800	6292920	3295020	-2715970	19233400	6496790	-15582200	-3948580	4222990	-8706810	-8381670	1867080	-19977600	7963830	-30319300	-3804250	-1390880	-8486000	35453400	4768920	-4539890	-14056800	-1002820	1784260	4150530	-7545240	-31981500	-28762600	9454240	13889100	-7153160	-15674400	-455416	7614870	4758060	-832612	6279960	4577100	-9983760	3646010	-19471400	7450240	5995930	357938	-13499200	-11394800	-16880700
0.41..0.42	98734.1	6093280	11837300	-12401900	1080820	15509600	1264640	28338800	8266250	362507	-2716930	-10363900	-10552400	22593700	-25157600	11793600	-5199230	-7653130	24424600	-13664200	14123400	-120032	14984700	-23314300	-1098240	2041950	-4445130	-6887360	-22359800	9739670	13312700	18927600	-18946400	30817200	-12019900	-12888300	4393520	8902280	-12108500	7925750	-18136700	2788970	-21625900	-6720300	5631660	-474284	-27937300	31116000	843619
0.42..0.43	-635096	882542	23147400	-5582840	2995930	2995220	-557296	38659600	-20964100	9754210	4823270	-4246940	3808910	46216000	-10607400	31915700	-9079750	-18144600	8027930	-20984500	10003300	7800140	10702600	2632370	-1799050	956850	5424610	26494500	3040080	-3851400	1749130	29446800	-13824800	31887000	4209130	-2109150	5125810	-11255900	-16695700	6615130	-24801800	2706420	-25663500	-4008490	18885100	-1319700	-36997000	20448600	-23646300
0.43..0.44	-702640	-12017800	44403200	-10461100	5705120	-6742230	-1058490	25537700	15158500	-10676800	-6450070	7407590	4714860	19538200	-3612330	4083940	484953	19026700	-13884600	-10497100	15677900	-2955220	9478700	-7095650	-759531	1552980	1494830	3899260	4658460	-5087570	21620900	1819140	1650460	16543900	19151300	-5402910	11327500	-2514770	-17811300	-3398160	-7181390	-1139530	-18650100	-999287	33434600	204089	3483780	10497900	-2302790
0.44..0.45	-2241660	9697170	-31111000	243581	838764	-9392310	6564710	43909900	8950380	6162470	735518	2443260	-3637140	-4708640	-19539200	-32029700	12535700	2785220	17097400	4968830	-3489350	-12443700	5457920	-1275800	-1362130	-4866430	3048410	-6267620	12368000	-9140120	-345257	6424170	-858290	30539600	-5418620	4127250	14992900	-4736940	-14314600	-7305250	2254340	-1615630	-18763300	98692.7	13816200	750034	-31881300	44564500	-13615400
0.45..0.46	-1786600	-3548410	29293800	11060300	6730980	6294590	2250090	1215140	38386400	33550500	18430900	-13857600	2590530	37189800	-271613	-11315800	-4473590	18416200	-5925170	-4735390	-2198980	5905580	7910370	-3759520	1703010	1920850	3223720	28503400	1759960	-9535030	-9716230	-966168	-14469900	-10707800	-7158100	-330589	9393490	-1724030	-6534240	8073260	-2708350	8671430	-17335500	-2584420	18244200	455752	-7443970	18961800	-1925260
0.46..0.47	-282518	-2198500	36474500	4142290	449293	-3421120	5790450	25464400	14742600	-22598500	3801250	-12303700	3742860	7247300	-26992500	-13223600	-17746300	-22593700	-1514420	-10922000	10598500	-13155000	348808	10370400	-963819	-2866270	4493590	-6061380	3316960	192328	-3642420	12348900	-7721150	6693060	9980400	-1341680	2306030	-6808200	-15201300	1696660	4252090	6534760	-10642400	3304940	5470750	-124739	19810300	52927900	13155800
0.47..0.48	1905930	-7143840	50330900	-2398040	3965520	-4340470	8026610	44347100	-852807	-28714300	-15073500	-40527900	-5624100	-8215610	-13990100	-1495470	-3715000	-8471320	-1747600	-2788970	13164000	-5397860	9765630	-4693390	2921980	8429700	7523060	4925150	-11322600	1328540	-1264060	9049150	3690690	49929700	3421950	11078900	752796	5393790	-17470000	-670919	-7694230	3916620	-12932400	-9059650	399691	319549	3511310	55873000	-3168910
0.48..0.49	-1055390	2560060	38561600	-324729	-141396	-2561000	10008100	17026500	-9567760	-24748500	8942320	-15507800	-7367890	18689400	-3376980	-9646980	18042400	-8686110	8382260	-8951840	-1672990	-3449700	28583700	-4357140	1040590	-7474530	8401810	24712700	-20599300	-891287	7405970	7383840	3430120	470295	-4110290	-9889270	5374050	-8394310	-433604	11906500	6402760	-5770360	-9970970	-1960380	14429500	-131251	-12798200	18599800	630407
0.49..0.50	253323	-22188900	12344800	5765070	2171790	-6983940	2156450	10590300	-28384900	-3477320	239115	2266140	-6322920	-12408200	13836300	1569910	-7045460	-6898880	-28496100	-7865700	9780930	497197	14602200	751002	-650565	-2506930	3608740	10265000	-3559050	-2609750	-84418.2	7696530	-4616340	8549950	3928780	-6922040	14737400	-16148100	-5086420	15706300	444456	6043290	-12754700	-6228270	24469100	-426500	8588260	30109300	-1940220
0.50..0.51	-1166700	9435740	16721400	582330	2522930	12587200	2900690	20833000	7545060	-10296600	5689010	-24655600	-4534840	22421100	-1442440	-6700430	-22842600	5049240	7015020	-6133300	18973700	-3458570	6551240	-1893100	20204.9	-8039650	-2369040	-10803600	-106010	-9566820	8539790	12290100	-11158300	15814500	-1136550	-2952450	-10312300	-13322400	-17478000	691304	-8226080	-9171410	-15110600	-775550	15509900	280413	-12515900	42369300	-1375870
0.51..0.52	4105900	-6510150	-13456700	-9772410	2309260	-14292100	10366400	46767300	13988900	31377100	22064400	-4190460	271588	-26488000	9202360	10444400	-102220	12267100	-3367660	1536140	6328620	5912660	18160500	-5433060	354042	-4706460	1102330	40893700	28683900	2068720	10773300	9275400	10649300	11234700	10657200	2685860	6625610	-4075210	-24312800	3400800	6771970	3645210	-19364100	8254620	4628630	-271708	-15127200	13973600	-3645100
0.52..0.53	-200023	-1989220	16929900	14891800	-620908	6994350	-479126	113781	-3465550	-427916	9544410	-21499100	-2252170	36451500	-18919400	2165860	-30800.9	11867200	-20194400	-5980000	9918870	3160300	19043000	2570740	587254	1197640	6248830	-31766400	3170610	-8196150	8967190	21815800	-179128	71664300	12270100	8129630	12868300	-9523400	10626500	16967300	-93587.7	2566920	-20483500	-2869170	-2772810	-1459190	-18025500	16605000	-27492500
0.53..0.54	-1603550	-314301	5500000	7798190	351603	11712900	2396740	41937800	5584590	-8256250	-4580300	-24906400	2440450	22790200	-10731200	-18807000	-26388800	6699270	-26797800	-4515580	3382080	5199530	4137960	-6821740	3474510	-4139180	8103330	1790270	-14000700	-13881300	-16330600	10566600	-2573490	25393400	6610120	3618530	15466100	-6649960	-6533100	-369253	-16183700	-4478210	-20494300	213163	7034490	361206	-24297300	4749300	966321
0.54..0.55	-2592220	7767090	33910900	-519075	5965480	-15238700	2254080	24425700	13712200	-24511400	-12800800	-10061500	-9608560	27526900	-212426	-31839800	-1941790	-10086600	-3115760	-15198600	-2663440	17216300	7761920	3400560	-212283	-6534350	6585760	10596400	-11549000	1705440	5730570	-26753.5	-1173650	13728800	12705900	-14101100	14342600	-21498800	-6482880	-1407020	-10013700	2604200	-26467400	-1377800	8895970	527328	-51044900	28210500	-12720800
0.55..0.56	1154240	11797600	33084800	-2782940	2113170	8785570	9781920	14916800	4779600	-222175	279980	1820120	-3215760	34623300	-27958000	18515900	-7115220	9051490	10398500	-4586260	3600210	12628200	21351800	-594960	2377280	-6363110	4353660	-970123	21045900	-8031140	-1870930	2112050	-7773160	22102700	17814200	-3748800	8315420	-1370910	-6177220	5437950	-10418200	2458160	-1243020	-3159610	16278700	-39622.7	-30468300	8384620	7896240
0.56..0.57	-3234060	341499	13471300	13422100	-895799	1705570	11885700	30305700	19594400	2881880	-1024860	2797600	5269600	19932100	7456490	-30023900	-6525050	-4180990	-2317200	4392820	-3878080	532591	13746400	10648600	-457814	-3087140	3389330	-9780140	11299400	97553.5	577803	9540720	-14527800	31454000	-2324940	2170290	21162200	-15036600	-9836480	335312	-9348880	2290040	-22872900	-8634980	10842900	473203	-10932300	4495530	-7519570
0.57..0.58	2737700	1518110	51646600	14587100	3568900	21197100	2705700	9614110	29573100	23601300	4176410	-11653200	-8232560	-7226300	-13762300	4969820	-13758300	-1169570	27831500	-10762800	14518600	7480000	12640100	-2859910	2177860	-37400.8	16890000	-2409060	-27146200	797829	5156750	9969740	4863360	48284200	1889290	1802460	5841020	4677740	13335800	-938007	-1657240	-844023	-10970100	-3015910	20562800	486883	12173700	64881000	-4761940
0.58..0.59	-1929410	9025600	29270300	11143000	-1949450	1261320	6720460	-6583010	-20642800	26406100	3759260	-34749300	-5713620	16361100	-19993900	-20472700	-10243900	-14898900	908338	-4029470	12514500	-7698080	17046500	-12711600	2337440	-353844	3513080	11291000	12845400	7743510	-9158900	24081400	6694290	26428600	-3623020	3718240	10125200	6160710	2014790	1948600	-12811800	-6682370	-22584600	4363910	4640130	620031	-26472700	10062900	6304040
0.59..0.60	4116050	-1207710	18941900	10932800	636303	-7056760	2178030	37720500	8650720	-16413400	11251000	-27370100	-7745430	32237400	-19134400	-12544400	26013200	-373516	48818000	-1458500	20628600	-16912300	10911600	-2505480	1375120	-4566190	8907080	-20484200	-4211710	2576130	2581670	18760100	1693450	18438100	213413	3454640	-6338670	-4560810	-25958000	4208230	-12997500	1784090	-37313500	-5230390	22173700	323626	-4579800	6793680	7015670
0.60..0.61	1350010	14913900	33828800	-1345010	-1551210	14452400	-15174100	471980	16446500	-7674130	13952600	-1794870	-1425320	22161000	-34945900	13663800	-10066000	4713320	21374800	-846963	4983130	-13573700	9813820	9141420	3025430	1442160	7410080	-7370380	-24424300	6308130	4256500	16169000	-2135730	21763100	22043700	-2599160	4385580	-370151	-17849100	7901310	1113850	15666800	-20651600	1612530	30443800	-446299	-17028400	1556640	-8313160
0.61..0.62	3399350	8341850	39807900	9767360	-4157510	8905640	-13742000	8168670	-11719800	-19847700	3570080	-6115070	4675480	-2236820	-20599600	-2309070	-19210800	7336420	12218800	-16267100	-2827900	-1253600	16309400	17740400	-1030500	-3939660	3726350	-2503640	9956500	-9664430	11509600	22772500	-11862900	-4767450	13402200	-11001600	-627205	13300900	-5568110	1421040	-21088300	6989160	-8460530	-3233020	21181200	586426	3675040	7961060	10899800
0.62..0.63	172333	-3035620	23914900	-2766500	5940630	7795850	7970850	31068400	-5553000	12899700	-1233290	-5587750	-2114910	7774340	1147130	13543600	2541740	-3437060	-4247450	-10892100	10260800	-11743300	25141400	-10802700	3577070	2221580	9348770	8626460	-8504720	-6459830	-478794	15050900	-7736120	18568500	3952440	-4532560	1482150	-5660800	1388940	-36199	12324500	-15180300	-22479200	-7475230	17970900	1184240	-18859500	9941580	4983040
0.63..0.64	1441160	3354910	33566200	17179900	981722	12052500	-1824940	18688900	25182400	-6203560	13770800	4493930	-7510740	6608270	-2624710	11118000	-3351790	3768420	23740000	925431	15806900	-1245110	33944200	-9134180	5066660	-782117	10804100	-7978560	13009700	-4790100	-5206820	7989330	-4814500	46486100	11911800	21087100	15389800	493133	-205948	-155125	-6137380	-3790250	-43508300	-4869320	3814950	1031820	14715000	50959000	7443830
0.64..0.65	-2246680	9311750	35392700	7924140	2850680	2586870	27431800	29787300	12326300	7223050	4143570	-5648930	331042	59008900	-1376730	28929200	19326500	7948400	25039600	-14804900	10271400	3804740	20165700	-4947120	2375480	1826860	7186500	5292760	4821280	3019520	-2649560	15416200	-2606690	26909100	18712300	-1897570	16270900	-1157000	-7626840	2652720	-19468600	2101670	-27649800	-7356160	21680500	-335380	-13194200	30791600	-3131370
0.65..0.66	3071750	7260570	30472900	-304438	3447120	7937320	1333900	33259600	9024960	61849800	23694600	6000790	8808680	15003700	3767890	21023300	4063890	-7361120	2613770	-7489060	19377500	-700773	24437600	3750800	-1507240	5377580	8487660	3133220	15175500	8515570	7876790	26376200	5435930	40226100	19300800	18991100	26265900	-3696190	-1501110	4500950	10366300	7659010	-17306600	3787230	13694200	748480	3185330	25418600	18564000
0.66..0.67	3122100	10612900	88590500	-115202	3761920	13342500	9643120	13790800	3295430	18193700	18341600	7512520	7367490	2839550	27085500	20422700	27047700	28419200	14863700	-334115	13579700	14463200	35056400	3614540	5018110	8298460	17223200	25658100	13887200	14462600	12222200	31003800	2251450	25482800	9611510	22842200	44871800	14313700	-7273040	4573660	-6994340	28316800	-25798300	7386340	21174500	1251340	-1078330	23870500	2559280
0.67..0.68	2486210	12407400	32633800	25502300	4097860	2804250	13965600	25883500	61559900	8865030	25104300	89832.8	2148410	52651900	30018700	17114900	5307260	53714800	50989900	-3443980	17776900	19094200	35990900	5118030	6491890	5613360	22442300	33014000	15651000	13308300	12869600	28569500	22316800	27365000	19704200	22413700	35092600	24581200	4876590	8961390	-917573	6307160	-19643400	-2849250	11546800	624383	21282100	59128100	1211610
0.68..0.69	1932210	17085800	82569200	3821740	3249630	14420600	5227050	41963500	41748100	23988200	19569800	45367100	2025770	51188100	29951700	3496840	39936900	4487830	37331900	-3214100	21597600	18356600	26338600	15127500	6600600	1890530	13082700	45503000	27491100	5206680	24253000	31834300	24216600	47510500	21419900	12682500	33205300	23327000	8640910	12169000	-11795400	31061900	-12036900	5786350	37092300	1613920	15411500	34676000	12137300
0.69..0.70	6431250	33757300	172972000	34923100	8230870	15614200	28034200	93022500	63224600	82204300	33807100	62720500	15760800	52518300	61296000	56685300	94387000	12076900	86928900	8833070	38381500	25162700	23347000	16123900	12422500	28663800	43977600	63923500	42848100	39907700	57641100	76996800	52621400	77961100	73962000	65413900	112632000	39993600	43175200	36213500	34814300	73854900	7232320	22891300	52553800	3142930	26863300	57055800	10717300
0.70..0.71	6577970	22968400	83576900	21046600	9949430	16904200	23396400	42723600	40467000	37166900	32099800	40697000	19758500	78128400	62409100	14551800	67482000	37838100	34713200	9856410	26456400	2540600	51819800	11559700	8491320	14611500	19357900	36662000	13118000	27317100	19158700	47341200	19693400	67790000	43485600	43290900	37849000	29378400	27163400	20268700	17486900	41495300	1439560	9661870	39116000	2625820	7543480	38480300	19422600
0.71..0.72	2129210	5544170	104345000	33096700	12381200	29040000	16552000	61057400	40803200	34648300	37415700	29651800	25739200	80909600	11958300	19936300	11778200	30447800	26548000	-1645930	31723000	10228800	45198800	24891200	5689300	10198200	21651600	11458300	38438200	24072800	26242600	28667100	12268600	53779200	22228000	9564520	26751500	28029700	3759200	9488000	2966030	22214600	-6462540	18394300	14052000	1892740	17627300	74504400	21372600
0.72..0.73	5169730	31085600	101256000	68281000	11433800	49735600	39399100	49960300	81121800	63275500	87561800	122293000	67182700	151815000	61913300	53045800	40380500	58205100	95674100	32147400	52290300	43586000	81635900	58184900	4051650	33996900	41636600	70184200	85326300	45615800	26194800	49361200	58950600	53478200	38139100	32899800	61132700	13136900	20792500	34472800	34308100	49733200	11491600	27107900	41421200	5970410	103471000	106530000	40912500
0.73..0.74	5747230	32868600	167887000	75025500	14422200	68800200	68127300	55964100	72905200	125723000	102676000	119645000	69226600	180263000	70408600	106098000	39997100	81870400	108821000	44167100	52172500	43737400	93779800	74046100	4959860	40589700	29926300	95186900	34466900	79566800	36178200	77642200	71723400	98042600	44444300	35773300	54660100	35871400	15919200	35308900	48630200	76214600	2976960	35199600	49932000	8242070	139766000	97200300	84503200
0.74..0.75	396490	10770000	103096000	16159700	8688280	35935400	22443500	36341100	34873100	48038600	34835400	28109700	12095100	76749800	15283400	30187900	651609	10011700	62896500	7022290	37456900	16422500	48380300	11577500	6248770	3442090	15362100	15587000	48059800	19891000	29587300	41512200	20418600	46865500	33787700	16659800	22242400	21959700	6566530	-2965710	-12104700	27885600	-18207600	1613870	45006000	2280340	17749400	45759400	27718100
0.75..0.76	3281450	10607900	62557100	11565000	9231520	22924900	7396780	52949300	32413700	18687700	23858100	-2185070	-2297520	57812200	26091200	32364800	35959200	13658300	16858900	955908	33096200	13476100	44275400	22942400	5846310	6633780	17723600	30970200	11288200	27228500	26750100	25944500	13765400	65927600	44294800	3963040	25677400	19970100	20488300	3726820	-4127150	-89522.6	-18295800	11639.8	42328100	1313560	22116700	31744000	4346150
0.76..0.77	208029	7706520	75590600	2150760	9809810	10599800	34157400	26175000	33630700	-12573600	11311000	8061080	13736800	70121100	12718300	7273670	-23862700	20689200	5131210	-4765870	20842500	16440500	41199800	17690100	4835120	-3883550	15236200	7665700	20015100	17266100	28149500	29478400	1718730	52994200	19800500	2256410	17959700	13911100	20150400	8358970	12839300	3140330	-25912900	4723310	33431500	598928	14165700	34007700	15468100
0.77..0.78	4810970	19960000	51188600	34668400	10278200	23183600	17857000	63838500	19506500	1273880	29526400	4369950	12928100	81555000	5739060	63098900	14909100	26467000	26786700	-2562320	45775700	-235244	24410900	24026200	5124080	2120410	19350100	12580800	15674900	24107400	24927800	55136400	-910237	64701400	38101800	5759160	27932200	36414200	14267700	13885200	18933200	3970210	-19974600	4413450	61361400	1792220	16445500	37614600	-1575830
0.78..0.79	6964790	22105300	99441700	27366900	7467680	34648100	46677600	72650100	53916000	21430400	17215300	12316900	11240600	61361400	16002800	51383700	30967500	13627700	36225700	2298980	47723300	11567900	48094700	12198200	7882680	2688660	23878900	37501400	54775000	24687100	16955200	28222500	16303400	46479700	39856700	21441700	26983700	23751200	22355300	20527500	4473950	12179800	-18951000	8180080	52612100	1949120	4847890	42877600	23268100
0.79..0.80	1525730	16071500	90608600	26236700	9937440	33571000	40864200	55431400	80158000	-9828620	27940800	26656200	-1270710	84364100	13266800	62414500	34767000	73832500	34854300	-1878930	32932700	7029590	47545300	34824700	6349270	7068670	26608300	58059200	50722600	17163900	19913700	42679500	21191700	54366900	49483600	26767100	22880200	28225000	2593970	17668400	-6948940	24346800	-18486000	11775300	29411700	2506230	30090600	35755400	18318700
0.80..0.81	1307100	28490800	88094500	7842400	10645400	24828500	40256800	59544100	57054000	28708600	41334200	27227500	22574700	117839000	47169900	74740900	58057700	16991400	44572800	2648570	46999500	13635200	47802100	39417400	5377100	8275270	17674100	36972900	68418000	33314900	30448700	52316900	28688400	78093800	53175400	29650400	44225700	42436100	17691500	19930200	5978530	21942400	-15212300	3751020	41957500	2688660	42315800	85849700	22401300
0.81..0.82	4438480	48333800	97045800	26995200	9470590	33377700	48779500	41075200	56846100	60679100	36655100	13134600	27619600	99951500	55536100	100382000	66425600	48179900	57033300	4894750	64647200	26195800	52791600	50667800	9733160	4774620	27928000	29816300	93632900	38689800	52164900	64130400	28213300	103996000	68201900	24268700	25143500	38663300	34373500	23478200	10889900	17340300	-9081950	16685700	55681800	2753960	41071200	85357900	29008600
0.82..0.83	8147310	45360800	152825000	41411700	11888700	64470200	74297900	67027300	122204000	39136900	58279500	55831700	35809000	150152000	87252600	99269900	59276700	47229800	129921000	13720300	67465100	33368200	67550700	58295500	9623700	9652330	28597000	79706900	133159000	41550000	69771700	55317700	47365000	134672000	94201800	29448900	68564200	59486500	36297100	27242700	30604200	33634700	-4219630	18297500	73396900	4269820	69300200	106491000	31314200
0.83..0.84	15130100	81324200	233366000	107551000	27479900	88854000	129128000	136797000	174616000	94959400	89979500	121849000	67408500	292638000	171491000	178757000	147698000	137700000	197717000	43124500	128846000	62695800	115685000	107915000	18328700	15303500	58297100	119062000	295168000	86422800	118474000	92683400	75716000	213643000	157794000	49765500	83787600	130756000	88792100	58588500	71609900	56836300	35495000	47771200	114442000	6596970	176670000	215025000	62847700
0.84..0.85	8936880	90847100	187296000	79483500	29061500	127193000	135167000	122277000	172000000	62398400	125190000	86824200	78448100	349579000	215049000	175008000	146634000	143319000	207439000	27345500	151804000	40940000	109062000	105623000	18875500	19838100	58459400	133866000	310085000	93403800	150941000	96893700	69590200	235953000	210268000	52970400	83003700	138419000	102128000	46449800	61903100	64049200	20054000	54725900	130219000	7001480	242275000	213827000	84949500
0.85..0.86	8085540	91888300	208464000	117448000	32275100	180478000	180109000	157568000	239998000	75370400	136166000	161941000	106756000	462546000	330622000	236556000	222262000	183164000	322554000	48230600	190160000	67372900	155921000	125938000	25141900	28856400	68917200	159403000	449973000	140630000	236561000	142723000	103233000	316420000	323155000	68237500	145598000	188292000	169091000	65570300	101383000	102496000	19467700	68679900	208047000	10039600	401015000	283631000	121261000
0.86..0.87	15608000	132477000	316044000	137570000	41630500	229990000	242161000	183500000	324343000	166771000	208715000	265806000	154883000	622166000	428555000	257054000	298395000	232966000	371608000	70033700	240456000	84416400	197203000	180436000	33850300	42241500	106656000	190285000	553199000	207874000	351147000	203252000	182016000	374345000	442140000	99436600	205798000	272442000	222727000	96572200	117748000	145340000	46488800	113940000	273075000	13444200	545671000	399755000	180002000
0.87..0.88	22431900	168508000	362604000	178290000	57606700	270165000	276080000	186175000	351001000	191072000	233404000	313759000	181991000	684087000	528308000	300553000	329922000	299715000	426986000	84352600	278206000	107993000	226145000	178028000	41087300	52360400	114011000	248011000	694174000	227695000	452318000	209096000	218337000	433648000	519224000	108451000	242495000	300752000	263880000	102002000	171778000	157093000	53024800	123575000	332551000	15195000	634858000	448631000	172143000
0.88..0.89	22234600	166919000	359924000	179274000	52926800	248484000	267440000	207756000	336332000	184661000	194165000	316103000	169057000	663810000	498754000	288352000	286071000	280771000	391944000	74377600	256967000	86468400	196505000	172048000	41406700	51271300	112677000	232435000	643629000	210669000	425282000	205939000	208771000	379867000	499857000	111226000	214269000	293730000	255467000	118667000	190255000	153358000	56428800	118662000	288923000	12953300	607050000	426266000	187318000
0.89..0.90	18440800	140837000	339427000	170176000	47687000	233023000	240585000	203162000	228936000	152920000	181553000	269610000	143164000	549030000	380870000	251204000	285163000	224477000	357324000	67927800	233876000	81423600	189267000	123131000	35224700	48739200	97285100	168799000	530938000	204477000	338674000	200216000	171728000	366214000	425098000	123176000	179072000	234699000	208844000	95733100	168608000	125876000	58482600	107432000	230087000	11690200	481392000	357267000	144808000
0.90..0.91	23957700	125183000	313056000	154799000	37711900	175474000	173950000	182230000	182819000	204180000	146565000	235383000	112859000	439252000	310561000	211653000	231738000	183521000	286009000	61676700	192808000	82545600	168645000	111976000	27988800	51914300	87862200	230352000	439025000	187805000	261679000	202771000	157041000	303789000	329434000	109101000	133711000	204422000	152180000	82246500	168436000	119166000	52784800	90669800	172818000	12253200	323784000	278166000	108124000
0.91..0.92	16716800	94075400	339532000	123181000	26329500	147607000	133524000	158402000	168094000	167327000	125558000	174661000	98334800	364504000	225063000	178843000	181535000	157612000	230754000	49595500	140315000	66156300	144337000	107910000	24993300	39886300	58683900	186322000	310697000	144241000	195081000	170667000	121805000	253774000	234708000	106547000	130025000	135815000	138545000	65537200	145369000	92228400	54900300	75353600	132430000	9938050	270273000	224705000	75609100
0.92..0.93	32397500	148725000	434608000	202560000	35655100	162847000	172607000	232699000	244556000	249086000	166874000	303170000	157881000	486409000	335764000	235629000	230297000	222235000	317159000	94349200	194028000	147218000	207841000	166527000	32674600	83743000	111980000	257962000	383430000	194883000	216943000	221609000	196956000	328835000	257117000	151000000	220880000	156022000	172075000	119642000	202882000	179675000	99342700	124819000	164364000	15618500	346106000	249353000	140523000
0.93..0.94	31909700	118806000	417845000	184029000	38069700	140208000	139931000	234459000	201460000	259855000	132648000	230417000	110006000	395702000	244073000	172250000	225618000	173949000	262369000	59799900	166185000	113597000	188344000	143968000	27743500	54070600	80346600	417609000	302394000	161278000	186678000	190471000	155974000	250278000	195166000	121799000	195793000	113682000	125386000	93204300	186768000	122404000	116381000	119559000	116272000	12837400	264545000	231254000	107042000
0.94..0.95	72135800	220913000	682345000	388931000	60828700	201145000	240567000	422481000	294350000	540880000	223444000	426654000	212884000	551585000	433456000	309921000	405871000	272452000	446145000	143973000	269142000	219263000	321339000	225855000	46964100	153024000	159671000	611383000	483967000	295505000	272515000	334232000	296469000	516440000	306548000	238604000	350050000	190001000	228875000	170854000	410300000	216733000	247505000	216599000	190457000	25022200	422259000	345999000	166970000
0.95..0.96	79105700	303252000	914298000	484813000	68946700	236665000	291767000	543894000	432591000	649997000	263267000	552116000	242778000	715653000	532264000	412705000	527263000	389896000	564794000	177240000	328565000	292172000	386373000	301384000	53052800	204315000	202798000	595475000	631075000	321368000	331403000	410642000	356541000	558745000	373554000	279442000	377245000	268712000	292884000	228778000	500293000	310844000	300578000	257251000	207159000	29494100	489720000	435277000	218107000
0.96..0.97	96271000	480231000	1377050000	564690000	77422700	312082000	365446000	618884000	598509000	815680000	387836000	821146000	365977000	983229000	846586000	610080000	770940000	550436000	877830000	292124000	465603000	454936000	440362000	425074000	67253800	242304000	304423000	668041000	827717000	385211000	404694000	469951000	420802000	717858000	481173000	308583000	477026000	392204000	385444000	341089000	599359000	468754000	344792000	325337000	277749000	42840100	741685000	628464000	297512000
0.97..0.98	46832200	278750000	850307000	308661000	42497400	190597000	202692000	330478000	321539000	424927000	234197000	474884000	216125000	661709000	474730000	366683000	441297000	309659000	495738000	172665000	274756000	276028000	252683000	231536000	41949500	125321000	180843000	424088000	482975000	229403000	224877000	269953000	232387000	398633000	296886000	183256000	273377000	222483000	222735000	208155000	342964000	286428000	175659000	178348000	161842000	25065900	460750000	383653000	180073000
0.98..0.99	48922200	292510000	768751000	305292000	42829900	206072000	220980000	335144000	357793000	436835000	238706000	467580000	211446000	628713000	526268000	346241000	442218000	366814000	481170000	179395000	268502000	247252000	247914000	232089000	34865800	129540000	188383000	327181000	510382000	239165000	252545000	249758000	240170000	385726000	283335000	162853000	234415000	236176000	233589000	201566000	343627000	247980000	154798000	169757000	171178000	24555900	457390000	358105000	180807000
0.99..1.00	34505300	138476000	473134000	207223000	32956200	119621000	130446000	282241000	221624000	326217000	139111000	233094000	118463000	343455000	230789000	216614000	232297000	183585000	220785000	92025100	159289000	116815000	159770000	123360000	21125400	79938000	87918700	255423000	274658000	167430000	140011000	157872000	147218000	269182000	162794000	101543000	184245000	119975000	124433000	95610600	188758000	127470000	96674800	108018000	89165600	13459200	222700000	239665000	106635000
1.00..1.01	37072000	264923000	715560000	250726000	36404100	175468000	170845000	294373000	294874000	383964000	220905000	450284000	195110000	589021000	501452000	350795000	407010000	286630000	466080000	162358000	253322000	254709000	198614000	220131000	30758900	108935000	177952000	239310000	418973000	204474000	208764000	232496000	191474000	336145000	267802000	149647000	212131000	209772000	211938000	184344000	271369000	259427000	118742000	136861000	155675000	24323500	421628000	363439000	162721000
1.01..1.02	5409390	55804200	202266000	72187900	14382800	57681900	66744400	109784000	73959400	80295300	73119200	93068000	48431000	179293000	121964000	87580900	56057900	82655600	95161500	25530300	76911900	47664500	72308000	55066600	5513470	22448900	42743100	100475000	145339000	63968400	61879000	69338400	45332100	118910000	101422000	31110100	75708100	58377600	55697500	50411500	91683200	67017500	22065000	36496900	51831200	5836670	116803000	104381000	48281400
1.02..1.03	16104700	110295000	383059000	120649000	16961500	94801500	94965100	167269000	133157000	199864000	123451000	194458000	94346300	279460000	222586000	174821000	181539000	121243000	216899000	74101700	128765000	108054000	118167000	108963000	15413100	45349500	94194200	201671000	216460000	129220000	100867000	116496000	104092000	213303000	154618000	71869500	133496000	92315500	93176600	88071600	123114000	124581000	43861700	76370600	76004500	12947200	203590000	186792000	72811300
1.03..1.04	35294600	159763000	475737000	180805000	28189000	132552000	144202000	263421000	216766000	296538000	159326000	331354000	154080000	396126000	344966000	254432000	257344000	217128000	328148000	117865000	179261000	165297000	171126000	173206000	27488300	83912600	135452000	307704000	310965000	181956000	142715000	166225000	140595000	296207000	207623000	106874000	209348000	141038000	148708000	128478000	192052000	212039000	107760000	124785000	129871000	19484000	328601000	293393000	121163000
1.04..1.05	20288000	122177000	398991000	172158000	27244000	107178000	132470000	185089000	185217000	250711000	133958000	235824000	114809000	289612000	217622000	176123000	256057000	136882000	174277000	73656600	105828000	119653000	189425000	118035000	22454300	86186900	82416200	260582000	226679000	161393000	169890000	181135000	169432000	242636000	175267000	154205000	165219000	99564000	127093000	86855000	188648000	147548000	66708300	87650400	105022000	13042600	227181000	194882000	94862400
1.05..1.06	37367700	198001000	548469000	244574000	31863800	144463000	178504000	228553000	246020000	335490000	197038000	342098000	170661000	471024000	367712000	288765000	305430000	194413000	366260000	130433000	204895000	175950000	184469000	183671000	28831100	97443300	133445000	212523000	326951000	182108000	169856000	158021000	185592000	319175000	206487000	102079000	203895000	163178000	166581000	139995000	222910000	192440000	102996000	122794000	130008000	21197600	341731000	275263000	149476000
1.06..1.07	4990390	60124700	144162000	60735500	10733600	54178900	73975300	97686900	67899800	93899800	66411400	78199800	48308900	153901000	107540000	94950600	68482100	47101800	82704200	16013500	65451100	36370700	82411800	58308500	11067700	32850500	37624700	93653100	130195000	53851900	83982600	98022700	52426000	84089300	109005000	52224600	75916900	53715700	44795500	43525300	87492800	58861400	-4711700	35431800	54318400	4863310	109202000	116399000	59398400
1.07..1.08	6536570	41279900	94114900	43641500	12265100	72528200	41080700	49145900	57557400	66010700	37634200	74515900	32552500	114247000	47026600	77216000	70030900	61506000	66718600	12897600	62719400	31054400	45812900	55246200	9521940	23082300	28537200	92718400	81591300	58866900	56682500	67624400	31515400	101093000	76137300	41539400	58709800	50092900	28729900	26921900	31351000	38609600	-2153500	19942900	70786600	3257970	76812900	96456800	42440300
1.08..1.09	5055380	40109600	143784000	62996000	13057200	58481800	59714300	69105100	53939500	105122000	51645400	85575300	37889300	176014000	73137300	93662500	60580000	47628400	67869900	25547700	62124300	34756900	83537600	54095800	7311870	17877300	35053000	96635800	80042000	58361800	63585300	65426900	48046500	146330000	78886700	45060000	70139000	32702300	35424400	37735000	35204700	48482900	-14191900	36960700	52332800	6091530	106631000	97054200	40740700
1.09..1.10	10514900	52488900	138028000	68225000	13827100	61593800	57430600	94986500	72034800	75853800	69247800	75742300	47845600	192807000	75358900	93046400	47146700	49704800	98982900	23050900	70054900	29809000	91638800	59227800	11032300	20274600	29145600	108062000	97127400	70613500	59026500	78298200	67653500	121750000	86020800	17567900	76125400	45749600	33342000	31041000	27651700	55590900	3718550	39963900	52820600	5057050	72917100	109610000	52701100
1.10..1.11	10493800	65791200	140534000	64448800	16338500	75246700	68218800	95835800	93179800	88624100	81244700	88624500	48040600	205973000	67347000	87289700	50008800	82016600	109702000	25260600	75720000	28917600	88602800	68040100	8346750	29336400	34017400	65133300	120790000	78963500	65502700	73227400	67167800	111616000	94155900	46410600	73569500	51279600	47764100	33934200	46256700	78571000	12608700	50500400	66866600	6880800	89194600	140368000	69834400
1.11..1.12	11532300	39100000	168281000	62759400	15687400	89832100	74029900	50515200	71500000	79302900	70227400	43669700	45165500	182516000	103122000	48341900	49681700	76348500	131961000	18057500	65935300	30257600	72695600	58137900	9587200	19870700	25616300	68614100	119142000	75454400	69968400	76364400	62948100	135376000	85817400	35280300	69194200	51119100	37297700	32516000	41237100	49766000	-1020850	30313100	74739000	5283110	87182100	104746000	54998100
1.12..1.13	5859900	33643600	123115000	40475800	11276300	51011800	73112300	45554500	37162500	28364300	58704900	68334700	29257500	190520000	102297000	81427100	36573400	43499800	92662500	6796620	72256000	-653514	80112400	33967500	8501020	16549000	27225000	58805600	123437000	47436700	65485500	68925900	47475400	112757000	110572000	44221600	55375400	39366300	30872200	35716000	16577200	51251800	-16458100	30973800	72182900	5106640	64142000	135180000	30824100
1.13..1.14	2310660	44487800	113377000	52712800	17490200	55554000	83141900	91007300	71849300	81150400	47199900	70983600	42782300	187014000	95871900	94141700	78023300	42283500	132699000	6346920	66925900	23462700	76021800	53555000	11385100	11271800	36407000	77079900	126316000	51156700	73292000	79842800	44437100	155649000	118712000	57377900	62101200	56338900	54701300	33664200	48981300	50167300	-287003	31568500	81704300	3641600	53530400	127378000	35277500
1.14..1.15	7943620	53359100	164956000	57926800	20780400	63621800	61487300	107531000	94376700	59508400	81600400	70824000	35195800	170074000	107416000	107739000	73530500	72784600	111471000	8226810	72968500	42146400	91563800	60965700	9379160	19556400	37282200	88511500	134543000	51894700	89247600	72622300	49383700	130486000	117990000	40108500	62556000	58728200	61821100	30373400	47883600	68108000	33657400	27530900	66758900	4047640	89496000	112544000	35662500
1.15..1.16	12215800	73381600	165983000	65697400	23430900	102316000	84422000	117000000	87268000	97999400	81952300	83711800	60158100	218552000	138655000	141508000	136274000	81432400	119158000	29719200	109841000	35577500	104661000	61388100	14932800	27773100	53829200	78731500	206443000	75196300	100880000	105338000	64632700	158373000	146059000	50248200	96573200	71246000	62633400	36003000	80348600	69881800	23067000	48376400	105163000	6434380	80154400	176231000	74123000
1.16..1.17	14211900	84951400	220446000	96047000	21230200	89553000	84435300	118029000	103849000	111040000	101352000	127937000	59995700	204940000	183128000	159445000	128307000	100394000	159438000	30984400	122464000	58669200	119294000	90532000	18230000	33434300	58107200	110510000	205892000	81101100	112254000	118322000	74828600	140687000	153244000	66700100	110922000	82038200	83212000	57309000	75892300	82814800	28933700	58421000	112897000	6794780	121448000	179259000	61867700
1.17..1.18	14901900	70989700	217261000	90976700	24460700	89794200	108291000	133638000	182885000	141382000	95841800	124725000	70550800	300786000	180156000	161928000	149060000	94337000	179973000	35382400	131296000	50103700	141083000	112470000	18448400	28688600	66694300	125358000	229297000	88103900	126968000	149188000	94472100	211555000	169051000	99700900	114056000	100405000	96475300	62703200	96692600	88462700	32356000	55755300	126120000	7642200	166617000	227254000	56920300
1.18..1.19	20447000	69811700	248663000	112910000	23454200	127262000	119511000	132535000	164535000	135057000	108104000	140310000	78573700	305463000	215029000	144242000	186141000	113792000	218963000	31783300	132393000	63420700	151472000	127172000	21661000	29796700	70095900	152703000	289879000	111083000	163513000	147330000	94704100	264034000	193898000	93324900	119731000	110651000	104399000	77394600	110432000	95235400	37246800	69653800	144254000	8064470	177187000	223700000	83814700
1.19..1.20	43375200	195066000	471285000	231330000	49181700	216840000	236800000	257912000	319686000	356890000	182086000	320085000	184546000	537837000	413496000	357888000	440246000	324828000	422115000	107391000	231320000	169752000	254362000	199647000	43926700	94528600	132047000	296496000	571817000	286931000	333012000	351758000	276402000	485420000	330480000	222895000	276946000	219669000	250952000	151816000	296806000	186921000	156772000	169447000	228412000	18549100	505266000	493297000	187838000
1.20..1.21	27661900	154924000	371299000	189747000	44278500	186860000	219788000	210635000	261362000	237023000	160014000	264895000	150383000	465108000	316535000	321877000	306133000	273136000	357349000	81907300	219212000	125294000	211539000	190506000	33529400	62269000	112920000	241438000	439926000	211780000	272832000	257836000	196194000	410235000	302398000	164529000	217798000	187617000	206312000	123327000	187195000	144996000	92019700	138022000	210259000	15323600	413292000	427896000	175185000
1.21..1.22	36407400	202899000	416493000	219619000	50537800	239610000	284585000	249561000	366224000	336352000	202233000	338949000	180480000	590151000	433688000	392293000	363726000	309993000	518259000	86148500	257812000	149078000	253574000	243362000	45161300	81485900	126072000	306803000	627879000	267369000	335051000	302011000	255017000	453448000	388063000	176712000	249320000	259604000	243561000	160862000	282451000	193873000	140867000	155863000	252327000	18831100	492902000	480128000	192709000
1.22..1.23	20850300	147422000	310910000	153212000	45032600	217679000	245337000	192074000	291337000	128832000	182382000	226385000	133764000	598936000	319890000	352718000	251963000	190241000	354839000	56502400	256097000	89995200	210598000	224027000	38561700	35669300	107203000	263598000	518240000	162892000	261609000	193237000	159095000	349675000	370284000	79679900	181211000	227748000	205919000	94732400	130626000	136481000	41177700	90299000	244253000	14605200	425519000	399543000	157693000
1.23..1.24	30702900	181800000	353018000	222529000	59825600	297047000	351128000	257609000	376885000	203824000	231179000	290991000	185470000	774833000	494718000	386375000	318256000	275727000	491731000	81748000	345102000	117152000	280675000	252016000	40959900	60856800	125548000	320341000	694324000	264019000	354545000	236899000	221381000	464973000	500700000	127672000	268205000	291600000	253621000	129892000	191199000	175318000	73642800	146947000	299449000	17698800	540649000	490408000	187456000
1.24..1.25	25376700	247815000	419236000	254977000	78228800	383139000	435043000	272071000	512362000	196095000	287381000	348287000	250959000	1045550000	656353000	485749000	436426000	353177000	590616000	90463000	428767000	135560000	351523000	308417000	56139200	62508400	151548000	459905000	926586000	350400000	511962000	290027000	267301000	596540000	650913000	168329000	335943000	395978000	362895000	145734000	238771000	233418000	81106900	171103000	429401000	22839200	794314000	650286000	241530000
1.25..1.26	42474600	297068000	511142000	369043000	103916000	510119000	589103000	392074000	656542000	270257000	390321000	457738000	344239000	1447940000	923016000	593016000	551581000	454321000	818764000	146650000	558586000	180149000	474816000	399689000	75319600	91861500	208206000	483167000	1281490000	455581000	758323000	360215000	381147000	828849000	944116000	189133000	442871000	553535000	527582000	182358000	318922000	301138000	91474700	237435000	554359000	29188800	1123660000	847096000	329054000
1.26..1.27	37081300	343920000	562738000	365818000	116123000	678155000	710523000	401302000	746364000	297969000	522989000	652201000	444623000	1877170000	1231180000	675844000	683195000	630063000	1081790000	184901000	721690000	202639000	531127000	437495000	85602400	79968700	263295000	552186000	1616120000	517238000	1050170000	440493000	481510000	1008580000	1285570000	224144000	519592000	760607000	685670000	216939000	327149000	378976000	99191300	282929000	721116000	36671400	1548390000	1065240000	417083000
1.27..1.28	38968900	410037000	621870000	395099000	130450000	804743000	781374000	428631000	878947000	370294000	654742000	767577000	517354000	2188730000	1586300000	799242000	825629000	736056000	1260190000	224669000	836688000	241451000	553737000	473962000	104971000	94224700	309781000	601293000	1993790000	576512000	1388430000	511669000	539580000	1200800000	1561120000	230060000	617741000	954400000	861821000	258643000	342413000	432382000	88246700	336137000	867987000	41273000	1975830000	1240600000	506469000
1.28..1.29	47755900	426990000	724852000	395130000	123807000	827255000	786885000	464245000	893875000	410398000	702637000	797922000	544655000	2228000000	1743790000	830445000	892920000	762258000	1357730000	241276000	871378000	257459000	580667000	497694000	111946000	109638000	320634000	599780000	2078540000	591524000	1560950000	578253000	567953000	1286690000	1635600000	268895000	652164000	1025130000	933439000	279658000	358335000	461835000	93464400	364910000	899291000	40957400	2150790000	1285090000	536339000
1.29..1.30	45765600	426228000	758773000	379524000	109979000	735278000	733255000	481530000	812940000	415690000	641619000	746147000	474535000	1975680000	1585820000	759835000	823105000	732806000	1199880000	210327000	804068000	240815000	531164000	421349000	101034000	115510000	306719000	522387000	1910760000	516795000	1414130000	559272000	490282000	1176970000	1450080000	233814000	572586000	917841000	829313000	270685000	343415000	427679000	91886900	327533000	833076000	38491500	1944470000	1180910000	477653000
1.30..1.31	57166000	391777000	927929000	433959000	100582000	667566000	658195000	628802000	772888000	529849000	616780000	692816000	442352000	1755900000	1373390000	740935000	801303000	681695000	1103910000	225824000	766031000	281958000	572164000	423846000	95854100	123396000	315975000	601113000	1697920000	498049000	1173910000	596865000	513972000	1102420000	1241420000	315673000	585202000	778259000	697864000	308919000	415292000	470315000	144083000	352757000	745555000	37040400	1649600000	1127180000	450757000
1.31..1.32	197798000	978349000	2453850000	1332940000	231222000	1071910000	1029860000	2416890000	1422580000	1688510000	1228990000	1463770000	965267000	3007390000	2071960000	1774340000	2060940000	1541130000	1836270000	875137000	1468010000	927660000	1373900000	942929000	180119000	435895000	983910000	2063940000	2451870000	1132480000	1563890000	1648760000	1226900000	2464080000	1603740000	1259410000	1688560000	1188890000	1090420000	825332000	1385450000	1207080000	843023000	1075630000	1135040000	122187000	3201200000	2726480000	1168790000
1.32..1.33	1054810000	5524450000	8672110000	5543780000	783850000	3213010000	3502710000	7786010000	5820700000	8602740000	3458300000	6185750000	3817630000	9376490000	7660980000	6239020000	8243570000	5637180000	6688270000	3053650000	4598990000	4747410000	4841800000	3572290000	743099000	2935750000	3530910000	7361270000	8303980000	4735710000	4677450000	5242430000	4606370000	7771190000	4263950000	4916240000	4792440000	4261730000	3746600000	3876180000	7719720000	5102580000	4930380000	3860160000	2772480000	456804000	8182300000	7324600000	3502120000
1.33..1.34	763866000	3253330000	5677930000	4111010000	624065000	2412650000	2368860000	5962930000	4070640000	4948640000	2620400000	4403830000	2780310000	6368810000	5299110000	4509010000	5940080000	4127070000	4893560000	2453820000	3593540000	3248360000	3594670000	2738420000	567833000	1954860000	2676700000	5526150000	5086760000	3494990000	3352790000	3787200000	3272870000	5895090000	3063380000	3615550000	3936110000	2918620000	2828260000	2321670000	4782650000	3576820000	3538350000	2946540000	2094910000	355196000	6601840000	6018390000	2675500000
1.34..1.35	477551000	3318620000	5308000000	2599240000	353308000	1552160000	1907830000	3676540000	3035230000	5179500000	1676070000	3156520000	1881200000	5271960000	4031450000	3289970000	4274580000	2781800000	3234080000	1502570000	2055780000	2463850000	2131060000	1697930000	325350000	1475460000	1708260000	3532590000	4983620000	2344500000	2363560000	2584750000	2364980000	3643050000	2203060000	2437750000	2185920000	2282670000	1829950000	2345910000	4524190000	2645010000	2400190000	1861770000	1315150000	217030000	4230160000	3140040000	1792320000
1.35..1.36	27561900	224816000	462129000	205672000	43828000	225484000	250195000	155205000	334900000	227836000	175775000	328082000	197010000	628833000	487305000	346927000	378620000	292105000	399781000	160174000	208817000	150145000	136137000	213160000	38408200	84876600	98065400	289616000	607519000	300355000	382332000	173091000	226236000	376970000	421885000	173308000	207526000	311666000	291982000	135176000	342099000	211599000	193501000	151828000	183617000	18052000	760846000	288238000	189841000
1.36..1.37	19125700	147935000	276320000	133878000	36536400	157724000	197211000	140772000	240410000	158766000	148174000	240095000	148535000	470089000	376853000	261567000	279770000	194072000	283393000	111195000	163069000	103280000	122616000	154414000	33645600	66815700	83109600	249500000	448605000	249965000	293940000	154563000	192247000	318941000	322444000	129182000	148258000	229055000	216130000	83060800	267197000	148149000	120716000	105279000	151545000	13571100	556358000	243936000	149414000
1.37..1.38	18429700	121713000	231553000	140578000	33661800	148001000	174816000	113563000	198326000	119358000	110117000	221667000	106313000	418387000	333537000	221737000	203270000	172067000	280793000	77632800	154331000	69833000	96181900	126676000	28355700	39647500	70133500	205362000	365738000	191903000	239486000	134856000	150225000	236198000	262988000	105920000	141104000	162823000	163427000	74507600	208054000	138115000	93375700	86783300	136154000	10025400	422186000	208467000	122555000
1.38..1.39	20519000	127614000	215553000	141347000	33851300	130016000	159501000	120289000	170616000	129400000	104872000	192024000	101057000	366962000	262173000	194152000	197811000	153360000	206789000	79093600	127947000	93143000	117614000	127147000	21647000	50315300	73209900	209051000	310062000	177595000	204033000	133345000	152338000	167790000	241440000	113639000	128328000	159609000	158377000	74132800	175199000	101644000	80395500	85873200	115459000	10429500	359052000	163524000	115615000
1.39..1.40	15543800	115497000	210499000	115339000	29352800	113076000	130323000	142612000	143064000	112279000	100239000	187852000	96751400	300391000	217936000	183122000	197252000	172349000	218470000	65056300	115129000	81827300	104342000	101714000	20883000	43837000	66666900	200386000	304171000	159212000	176842000	135164000	130530000	186229000	220381000	88577200	123174000	131966000	145004000	69864900	167885000	101179000	76555400	74275800	109697000	10649700	360319000	181092000	95599500
1.40..1.41	16006400	128113000	249820000	132768000	30243900	134668000	140311000	191986000	144475000	138175000	84831600	203512000	94680200	309508000	223077000	190730000	180131000	131606000	218360000	65623400	130665000	81475700	113407000	98673900	23497700	46174400	57452200	205757000	268712000	161996000	166607000	114542000	140515000	235668000	194646000	87397200	137765000	138569000	132522000	70936500	160102000	102853000	79487000	70793500	101252000	9810290	316233000	176709000	95170800
1.41..1.42	21080700	118624000	233082000	125833000	28220900	106423000	130360000	168664000	141168000	149312000	80316500	181527000	79864800	324171000	210018000	152371000	174099000	109410000	199192000	66171000	123694000	81590800	113986000	114778000	23601700	46946000	57549300	197679000	266696000	136761000	162456000	124896000	146233000	196853000	197658000	84459500	135137000	130000000	136737000	63996500	146479000	107957000	97082500	79890100	103374000	9640950	265665000	182134000	110603000
1.42..1.43	21339500	131028000	282639000	132268000	28226400	119771000	123018000	183472000	154960000	118602000	90020100	195618000	87598500	342597000	217197000	180033000	170094000	156827000	226250000	63460300	125337000	95070100	128960000	110658000	20825000	46359900	75182900	240305000	249478000	135485000	159606000	137141000	136197000	168502000	191238000	90142500	128456000	138211000	127188000	88226700	154302000	113459000	67908500	76829500	97694600	10222300	260029000	203144000	115867000
1.43..1.44	22126700	140214000	271312000	132889000	32545400	93230500	128411000	146562000	130026000	123235000	92726300	210585000	97087100	324152000	215306000	201499000	185020000	145589000	200001000	52140800	132354000	88183100	121357000	112349000	23749900	50608800	76943800	306084000	241615000	134853000	140773000	129503000	116244000	250649000	174465000	78497800	130579000	115190000	119951000	83934100	158416000	116252000	73438000	75246400	105989000	9681300	269320000	194150000	101203000
1.44..1.45	26975800	138262000	348206000	134263000	28728700	99507100	141649000	184623000	166044000	182717000	120949000	230182000	96342400	345180000	252031000	160073000	203564000	163387000	224482000	69033600	151928000	96064200	147034000	113283000	22216900	62002800	86435900	357750000	279894000	154138000	131690000	155790000	148956000	243480000	180413000	95981900	162953000	126584000	117730000	96828600	176731000	125753000	91718200	84686200	114697000	12182700	268040000	237309000	101786000
1.45..1.46	42627000	140675000	412074000	223972000	40347800	149207000	178543000	282576000	251997000	295800000	162495000	277542000	117133000	381236000	283228000	205499000	267441000	184676000	259814000	82130000	177023000	122915000	234685000	138339000	29170900	88148000	102336000	1002540000	320526000	199419000	216976000	181295000	198459000	350122000	209560000	144890000	241962000	164189000	148396000	129916000	261242000	150712000	148738000	132510000	134636000	13497200	352064000	300165000	129009000
1.46..1.47	104956000	296843000	1038450000	485456000	67228700	260230000	346207000	970850000	418175000	816846000	377359000	664428000	355220000	965102000	626209000	514439000	641949000	450327000	617923000	279966000	513684000	357835000	447106000	379576000	61657400	162622000	310418000	804492000	630831000	486759000	396104000	461063000	417006000	859220000	388502000	314209000	765155000	366684000	331056000	343133000	523395000	435694000	585680000	383549000	283599000	47161300	977762000	753150000	346270000
1.47..1.48	313294000	1759590000	3656050000	1931450000	245632000	1034720000	1171860000	2263060000	1732040000	2705390000	1345590000	2706530000	1365190000	3519820000	3208680000	2184810000	3159880000	2164610000	2595960000	1107080000	1562460000	1726650000	1645230000	1333860000	218445000	959333000	1198390000	2515310000	2630250000	1344520000	1667430000	1773590000	1778950000	2449460000	1520520000	1355960000	1752000000	1737280000	1492660000	1490870000	2585760000	1873230000	1407830000	1223100000	855021000	165865000	3012000000	2260920000	1205840000
1.48..1.49	194959000	697621000	1795550000	973719000	132286000	485667000	607992000	1517200000	748648000	1367310000	681368000	1246090000	648040000	1651180000	1262100000	1052250000	1389530000	912134000	1037250000	616366000	814151000	700819000	791568000	668170000	119219000	385951000	613710000	1163100000	1168680000	794586000	697617000	861808000	829452000	1458960000	649570000	615388000	1183890000	705058000	659576000	660636000	1108430000	824907000	925433000	686850000	471362000	91074300	1816610000	1310860000	665958000
1.49..1.50	234665000	1517040000	3052650000	1558450000	188476000	840076000	934770000	1652690000	1508120000	2216490000	1035800000	2229870000	1133460000	2895060000	2828150000	1778000000	2650740000	1816450000	2185920000	843308000	1223190000	1488800000	1308030000	1105950000	169754000	817962000	914389000	1396050000	2224940000	1098700000	1466650000	1538440000	1472640000	1892080000	1302920000	1196450000	1317280000	1505520000	1253890000	1223070000	2247980000	1578230000	1183530000	958681000	658882000	124711000	2326270000	1652990000	944926000
1.50..1.51	26108300	155941000	348483000	216117000	29757100	114372000	145815000	227256000	252010000	269777000	118271000	275027000	118163000	385104000	295592000	229152000	250418000	182531000	226847000	98876800	132612000	110470000	175291000	150499000	20363100	95580200	72638800	210947000	285160000	179533000	212335000	194289000	182379000	282642000	204656000	148852000	179809000	165060000	149250000	96797600	298406000	156029000	166245000	108816000	83991700	12981100	341159000	182182000	124376000
1.51..1.52	18341700	118853000	222782000	116418000	26404000	86165200	95240400	127081000	173342000	147857000	93932600	200100000	91490700	250880000	205563000	161853000	188774000	123918000	152735000	59214600	110403000	72845400	102595000	117031000	17238400	58309300	59137200	189238000	189001000	158242000	146066000	119766000	109486000	183229000	159708000	98942300	121229000	105089000	109171000	68359900	185349000	117794000	94526100	66583200	64439300	9345350	267427000	119127000	101027000
1.52..1.53	11862800	99047400	183264000	110411000	23835100	78314400	98226600	90844900	152708000	117056000	67276300	191244000	76652200	299303000	206405000	145679000	167215000	97991800	152972000	49538400	84891100	58160800	54183900	96559300	17654200	44771600	55798400	124579000	188502000	121508000	118560000	89478000	100805000	192293000	142572000	78732500	106569000	100536000	113642000	57637200	138722000	81558300	43363100	50527600	86120400	7389790	236158000	158019000	70817800
1.53..1.54	11947700	98100100	114881000	90599300	24705800	94465400	115389000	99882000	143983000	134863000	68891000	172752000	76248800	240815000	172009000	145595000	152342000	117536000	150669000	53691900	100294000	55975500	70862500	96025900	16079000	39734100	43678600	152992000	197442000	108294000	131135000	88191600	82703600	178089000	149529000	53531600	96355300	100272000	105015000	61255300	125448000	89024000	59905600	38955700	108199000	6909950	259875000	138328000	64165400
1.54..1.55	12371900	83944400	124609000	97196400	23451300	88112100	89626200	96960100	190039000	74410100	76484700	135467000	72171100	264214000	200825000	139720000	180110000	91318900	141138000	40404500	93835400	54243900	80123300	90807600	12005700	27421300	36820300	98110400	202721000	88136300	124961000	88298500	80450200	161301000	161881000	48159100	98028400	119439000	89391900	49595200	107481000	83407200	35093000	32606100	85742500	5165380	226597000	120311000	76463300
1.55..1.56	17650700	66446600	169201000	93763500	23918600	77956800	87704300	103594000	165046000	95177500	80760700	137581000	76626600	266813000	211373000	142775000	148091000	95833600	151220000	47029200	89341500	52277500	70031800	72844400	18147000	32383900	39873500	102135000	211068000	116124000	136996000	81613300	82232300	172068000	167729000	63202300	106489000	116602000	114291000	48752200	113989000	69465900	36227400	52849000	90417300	7526080	240513000	140403000	68912300
1.56..1.57	10140600	76560900	122366000	70717500	18166300	88365100	85015100	91101400	141872000	54154400	72752700	115360000	74191400	257713000	173246000	114614000	129654000	98118500	148733000	37883800	73946700	43748100	73445000	85099600	13562200	19116000	42614600	120653000	210905000	108359000	148911000	89048400	77288200	167759000	157749000	37934600	81997900	128872000	118907000	46623500	81513700	65000800	17172000	45624100	93170800	5507800	252019000	161156000	78370600
1.57..1.58	13673300	89528400	115552000	70421100	19689200	90964900	110948000	94152600	160303000	104135000	90969800	115457000	76289100	291249000	201683000	146801000	114621000	105497000	161675000	41345600	100614000	54989100	82053600	76656400	15716000	33681100	36946500	118158000	224559000	99173600	164387000	77627200	91641100	176678000	163650000	54012400	95131100	108185000	103642000	44801700	101372000	58487900	32617200	53270600	93384800	6261950	260687000	125732000	57022400
1.58..1.59	9454720	78785500	96253700	68552600	21307300	88005200	105978000	107419000	165617000	67115800	65307400	127752000	75083300	273123000	210283000	117076000	115118000	94706900	147001000	35289400	95644100	41318000	88004100	68842100	20961000	25331300	32938900	139497000	215703000	98034900	146682000	75716600	77009000	161678000	158146000	52196000	74020800	115628000	114860000	43696400	81029700	63460400	15828900	45579000	100889000	7151200	255283000	173769000	67912300
1.59..1.60	11811500	79315700	133693000	82996800	18803800	81916300	110788000	149400000	111890000	104801000	86147400	129820000	73790500	298888000	193241000	124227000	128224000	95219000	150096000	35042800	91582000	54418600	85865100	84971200	14488600	23522500	41386700	128341000	240894000	105286000	159578000	99788000	99462400	154776000	148092000	50450200	86605700	125208000	110706000	58074500	84885500	67317900	28129800	51630700	111190000	5543680	252456000	163963000	64485700
1.60..1.61	14652400	91865100	120306000	84024500	21470900	94975000	90330100	89652500	131036000	73282300	100652000	158978000	73812900	301050000	181723000	119146000	119357000	114368000	174386000	35785600	108765000	53843600	82255200	81170000	13119900	25969300	41860300	130152000	244811000	112621000	152434000	112540000	96209400	202117000	159147000	52736300	107822000	115968000	91181100	44756400	80342200	76096100	22877900	48732800	103894000	6233630	234175000	161113000	89128800
1.61..1.62	12416100	95989600	186424000	89240300	22444000	89788100	89974500	90937900	116345000	102659000	89702600	155306000	75648700	300897000	173224000	148192000	158710000	103574000	148811000	38551300	92986100	41257600	83783800	76460400	14924300	27675600	42331500	114912000	233821000	106262000	158171000	87285300	73752900	236206000	158070000	57687300	101393000	118507000	105189000	45574000	82967200	76051700	22129900	64096500	78134800	6503880	278094000	122792000	73145700
1.62..1.63	15490500	89984900	142699000	96334700	22395900	92373100	78713300	113305000	134499000	100878000	69407700	158598000	72695000	277247000	181171000	132693000	103823000	111171000	164619000	44926400	95141400	53602600	92375400	85617200	19455900	33554200	51628700	104203000	219128000	112218000	147105000	95599600	85278300	177105000	141726000	58258900	93126900	91769100	77775900	63153100	88814500	71545100	23825000	71213800	80405300	7268780	232865000	124478000	65943800
1.63..1.64	12916100	108887000	196606000	102187000	20763300	101454000	111243000	132887000	150294000	127265000	91733300	154478000	89023600	275345000	194797000	142098000	136515000	104837000	158133000	44596100	97881800	58812400	102066000	71568600	17104800	40458900	64023200	162575000	230930000	106188000	130482000	122411000	108036000	179051000	155585000	79496600	108197000	107977000	100427000	60662600	126548000	99268100	38592600	70964700	84435100	8412070	237416000	153709000	68136000
1.64..1.65	15191700	100052000	138806000	108692000	24704600	85055800	82110800	120928000	155273000	118738000	86249700	108945000	76354300	251369000	165999000	148834000	125860000	118467000	131021000	45255000	91761600	52523400	94443800	74264600	16612500	39796800	41823900	167734000	203809000	105216000	135660000	99403900	97413100	158943000	137118000	56849600	104448000	76125700	84758900	57404900	111043000	87134600	46311000	56181200	77920500	7142130	203688000	132186000	75013200
1.65..1.66	17955400	94980300	226003000	118180000	18993600	75556400	94458500	139447000	110288000	105148000	98554600	146951000	88964800	260068000	152663000	134796000	180936000	135554000	155692000	42308900	92969200	70963500	117056000	85744600	16448200	43623800	67326200	177812000	201729000	101149000	110599000	108635000	104223000	167507000	127643000	76122200	117280000	73174200	84103700	63538100	117591000	89900900	56252400	55728900	79933000	8649870	202431000	136316000	71360000
1.66..1.67	18377500	95637800	193241000	100341000	20735200	74484500	87525700	137951000	111202000	134616000	83863200	139334000	88939300	218065000	148143000	142556000	146966000	120554000	150444000	50535200	89674700	53399600	110549000	86788700	15424500	52555300	50809800	139520000	198779000	96866600	110600000	103112000	91901800	185602000	118837000	70964600	105517000	73896000	75638200	47828800	100882000	80800500	42306500	62840000	53209600	7860690	218521000	144415000	73235300
1.67..1.68	18909600	108762000	225266000	106783000	27817400	106649000	91371100	138798000	128848000	159774000	93015400	189004000	87500100	270666000	176296000	150712000	119345000	86372000	123113000	52912300	90426300	63393400	111714000	92008800	16722700	39222800	64643600	158860000	184671000	96552000	114227000	109502000	96734800	160654000	136670000	69466300	107775000	92836900	75936700	65894500	119841000	72215100	46016800	63942400	81375200	8621860	237969000	137805000	97872300
1.68..1.69	18082200	112561000	291483000	125068000	24295800	93419200	97274100	164251000	182451000	160489000	104695000	203875000	86243200	300347000	199912000	149759000	169253000	127979000	152521000	58571800	110682000	84578700	119431000	80863600	15558700	51508900	66929100	160424000	242920000	114271000	116625000	119773000	112022000	194127000	158484000	85261800	120788000	111378000	91786800	63493600	126931000	112562000	56992700	67688900	92511400	8808160	224773000	177821000	84797300
1.69..1.70	20497400	103885000	310428000	129335000	26915500	99806900	117556000	143111000	174534000	177460000	110060000	238621000	91446400	322917000	207281000	164326000	166150000	133467000	212445000	72156600	121116000	102728000	116025000	112462000	18405700	51876100	84072700	162787000	218019000	115086000	122253000	111847000	108493000	256299000	163217000	77182100	115587000	108899000	88605800	83340800	158040000	113863000	60972800	85234100	86188500	9926460	201080000	162984000	99643400
1.70..1.71	23215700	146072000	387277000	160033000	23271200	98527000	113581000	178001000	182945000	188125000	123853000	259203000	116478000	332683000	228590000	221359000	200602000	167055000	241352000	81793900	142598000	136118000	120188000	132220000	18324100	63509800	98260800	202382000	287132000	122150000	120464000	133537000	108763000	286555000	183683000	90643400	141267000	128833000	115326000	101230000	148674000	128998000	65069200	82735000	85319400	12430700	240890000	215741000	95276900
1.71..1.72	29298900	206168000	523592000	165573000	27071300	129049000	139377000	221653000	239540000	245627000	144829000	371266000	123189000	427356000	351803000	246171000	304793000	230735000	323866000	106444000	164701000	170791000	116714000	155014000	22623600	76148000	126339000	209047000	324317000	131403000	151845000	148119000	159206000	272264000	224508000	81360200	144369000	161457000	147653000	133912000	179498000	188390000	71747800	102029000	121625000	16956900	316317000	296849000	120587000
1.72..1.73	22117700	182644000	484128000	157101000	28501500	107020000	124989000	203354000	197943000	198308000	129597000	296372000	117191000	381794000	275620000	236150000	254180000	187781000	254530000	98006400	170386000	139506000	126261000	124325000	24433300	62736500	116444000	185423000	294449000	118536000	138488000	146294000	124223000	288305000	188843000	67851900	163178000	147176000	119074000	124079000	161206000	158360000	68302000	92329400	94664000	13165600	268045000	264487000	113265000
1.73..1.74	22688000	197490000	529182000	163615000	24056700	117357000	127683000	189404000	209524000	219411000	159291000	399179000	144244000	440994000	363066000	266063000	300703000	201534000	332858000	89455300	160096000	167243000	129177000	157178000	25933700	71280400	129787000	235208000	320820000	152559000	157593000	165447000	147235000	309959000	197712000	99724000	165346000	181748000	160649000	150166000	194145000	182889000	80695100	93131000	111347000	16155200	317947000	277829000	132994000
1.74..1.75	20670000	142582000	299910000	142662000	22103200	81235100	110714000	185000000	142637000	181789000	113856000	249691000	95747600	277044000	198564000	151023000	201542000	159849000	195384000	67624900	137994000	100339000	119367000	111116000	20752600	59312200	79053700	214590000	222366000	126088000	113501000	110651000	109823000	235080000	155737000	85374400	132103000	105643000	124168000	86346600	145960000	133530000	60216400	68557900	89225400	11137300	248193000	193965000	84573200
1.75..1.76	23454700	150866000	382296000	161566000	21284900	120250000	106851000	172271000	192948000	198438000	118693000	280861000	120508000	354083000	242048000	175599000	239118000	177651000	251858000	66611400	139725000	134108000	120292000	115205000	19790900	59144500	94432900	206232000	213021000	140030000	116529000	128004000	141004000	278993000	171202000	88659700	149618000	153558000	137944000	109086000	141697000	137280000	76028700	87232800	96222400	13160200	275387000	229305000	91737300
1.76..1.77	18268900	102308000	284072000	140930000	25175200	88149500	100108000	158383000	157653000	153971000	101014000	194712000	87000200	252052000	166351000	144140000	150684000	126479000	150617000	41356000	110398000	74785600	100223000	107711000	17478700	58456500	69517700	193458000	193138000	118917000	107202000	125631000	125728000	224059000	140910000	71418900	130068000	108353000	89043800	70361500	155942000	99290700	61626200	64147100	74270000	9572820	209483000	177483000	92905300
1.77..1.78	23478700	95443900	220084000	122811000	24908500	80997800	82588700	178030000	138362000	146683000	85564700	220568000	73960000	225876000	155690000	127928000	147101000	81950700	162784000	44836000	96227900	95228200	93909900	103167000	14543100	52793200	61508200	245687000	186736000	99603000	83315200	131209000	94903400	192307000	124550000	69926900	109497000	83883200	98734000	67811900	122083000	103339000	38874700	72919200	74690800	9912050	141149000	157483000	74356700
1.78..1.79	21750300	100063000	206549000	131142000	23408200	90197800	72615100	160777000	118812000	142395000	89779800	193533000	66406000	191994000	139428000	110845000	154032000	96594600	131280000	39976800	114137000	77089800	103977000	76857000	13988300	60618400	61998500	186131000	194130000	107528000	106000000	137277000	110540000	209641000	123567000	68713700	121300000	76944100	78330100	59665900	124635000	74205600	48419100	65568800	64841200	9198980	137119000	142373000	72083100
1.79..1.80	19201300	94988700	219974000	113946000	22748900	63793500	68155800	152068000	134920000	174565000	87174400	174645000	70549100	206442000	153325000	81636400	118811000	97810700	165393000	45601700	86543100	51031800	101198000	59411200	19057900	52056600	44391700	177081000	174830000	97583600	96674400	112322000	93935900	200599000	104250000	48410000	104758000	63865900	92692000	51771900	132704000	72205300	45538600	49758600	34123900	8374430	163580000	134914000	55284400
1.80..1.81	21726700	70077800	178079000	113550000	27372800	58090400	70131700	173539000	143141000	101732000	59998900	132305000	60260800	178223000	89818700	110597000	136579000	69109800	75260200	25719900	88084200	42997700	101907000	72002200	16158000	42707000	46260500	149964000	147111000	94496200	75644800	114345000	93513800	216712000	94526800	63592200	79803800	59120100	76879700	42988600	115809000	57584000	39319800	38348900	50371000	7218420	103280000	136558000	59616300
1.81..1.82	18884000	81373800	180999000	121520000	26152200	52790300	58935100	148436000	109378000	114487000	60399000	141163000	69368800	190687000	105104000	108259000	142513000	95711900	119545000	36306400	71097500	53420900	99817100	65975700	14106400	48308700	51833900	148126000	123271000	84735300	88154300	117860000	96211600	191218000	92115800	95821900	94665000	79791500	61241000	48996300	132271000	83358400	42842300	51826500	47324000	5501850	135984000	127194000	58103800
1.82..1.83	17685100	72512200	202888000	103218000	21289200	57394100	53833800	133249000	97631900	107970000	63624900	124768000	56159700	181316000	77118100	113428000	112851000	75003500	115276000	29550200	74114400	59870600	94442700	56176000	11160200	35981700	41307400	124217000	147473000	70055100	71747300	98077700	85212000	160479000	83136800	71924800	106892000	66412800	60276600	52584900	105708000	75422100	23021000	47721000	54955600	6061470	104777000	127831000	62826000
1.83..1.84	19775300	89773300	202665000	111488000	24550600	70883100	83089000	157008000	127134000	132514000	85309500	154162000	76576500	204413000	136451000	98859400	110169000	120691000	115799000	37506600	92373100	56110000	115568000	65946000	14785500	39176800	59437100	149263000	160569000	76549500	78562100	114476000	89089700	145185000	112940000	67645500	118740000	69582100	54688600	62162700	112895000	82524700	46830700	53979900	45871500	6091840	110964000	155862000	56226400
1.84..1.85	11693600	70994100	175089000	71597700	16811300	43618800	67966600	98012100	118621000	79210900	64912700	151618000	45130500	165638000	88089200	81524900	93215300	100416000	138166000	33761200	72090300	62575100	73655900	46664400	11963200	24559300	37650000	138978000	113174000	71670200	64946600	116306000	73840200	142271000	106597000	49397500	81244100	60857600	52530600	56830500	87937900	62420100	32496800	44262900	46810700	6881310	131598000	141536000	62997500
1.85..1.86	19200100	87250200	205500000	92556400	16730000	51899900	70512500	133718000	134213000	95503400	69230900	145526000	51120700	180288000	88908300	97930800	94179800	98329800	120336000	33457900	88543100	57360300	80709000	57130600	14276700	28190900	45319100	98644000	134231000	51168700	79809800	100883000	90554000	154874000	76518500	50909100	74733500	69467500	46348200	57223600	118686000	63686300	22111400	31268900	42307700	5843440	115896000	147833000	59627000
1.86..1.87	13607400	61972100	179483000	71546400	12497000	48264500	55530000	111528000	96741100	92643100	69950600	117378000	47508800	151704000	94234300	89892800	86252400	64130600	111908000	21521500	76952900	45573100	75503900	48476900	13509600	31772100	55319300	121155000	112631000	66068500	75217000	102432000	49298900	143141000	76494600	53612200	78426200	72524100	42740800	41287200	75621700	77604600	451942	33897300	51445600	5232480	104430000	121735000	64437100
1.87..1.88	14492800	73440600	225372000	66170200	13959500	72158700	61331700	152108000	82803900	78387800	73038600	154877000	57465300	160282000	143169000	107075000	100818000	65465300	125613000	36062100	68235800	60644200	73033100	61319200	9458160	24291900	55897300	105937000	104635000	55459400	91750400	100372000	53676200	161512000	98718500	66729000	76384000	95444600	42674100	61074100	85374800	72033500	12776200	29300000	57880000	6590360	129353000	161503000	54751400
1.88..1.89	15755900	100882000	244791000	94562600	15131200	71454300	56811100	163692000	117710000	95173800	80157400	163035000	65288200	211889000	150257000	100235000	103313000	106759000	171437000	33150100	81952200	62104100	79348700	50451600	15477600	43456000	66045100	135102000	130887000	61544100	61952200	102087000	80320500	205625000	116653000	48847900	89297900	86410500	50492800	66647100	105421000	74375000	18110400	48923500	77313400	7552330	128414000	171374000	69529200
1.89..1.90	15955900	124022000	339473000	125269000	21441300	75152400	69750300	192041000	130057000	142107000	105956000	243687000	79261800	260637000	163718000	126207000	163890000	133482000	175588000	43298300	100822000	81169400	85223300	107529000	14820400	41652000	82458900	192230000	152685000	77089500	71818300	122939000	111404000	224175000	110573000	58842300	95329600	93367700	69049500	84408000	141912000	105099000	21680200	56926100	59581100	8994900	166286000	216425000	85959600
1.90..1.91	26377600	118015000	351818000	136977000	29432800	86619500	77598800	213218000	180855000	198766000	127990000	246558000	99186000	300266000	186188000	155563000	199869000	128842000	171223000	45843800	116553000	107132000	115212000	97095000	24333000	46702200	87623200	232536000	236688000	100863000	97203700	156498000	149519000	267235000	134247000	85522200	122717000	108427000	78299900	92617500	211684000	116010000	71308700	88051100	109644000	10880800	192122000	228036000	82564600
1.91..1.92	118941000	263901000	671564000	494758000	108916000	212103000	230093000	677812000	462671000	487971000	231030000	510390000	236355000	616219000	428735000	316343000	439472000	379500000	537903000	159879000	287899000	265908000	427280000	267070000	64004900	198572000	194417000	1069130000	507275000	372316000	281162000	565617000	392896000	712989000	345701000	418499000	427073000	245295000	241879000	162859000	469457000	227794000	580995000	230529000	202690000	25726200	562881000	549537000	241008000
1.92..1.93	77325500	279369000	660419000	337668000	66874800	150947000	217916000	463354000	355406000	494599000	152414000	402916000	166429000	569218000	317282000	283176000	353170000	287270000	380311000	101617000	170488000	195993000	267653000	187252000	39240300	156055000	127548000	696474000	535028000	279627000	222578000	423963000	266624000	492820000	266767000	296964000	252653000	197151000	180983000	159122000	467234000	187985000	400835000	158675000	148189000	18613800	416025000	361141000	175582000
1.93..1.94	17790100	115003000	319624000	110830000	18986300	62256600	99220000	166968000	113711000	158186000	89147600	219996000	88589600	250969000	154565000	154124000	145598000	151670000	214632000	46454200	116019000	88066300	99028300	102074000	15157700	49596400	83707800	173724000	220042000	76047800	96883800	105348000	105358000	234308000	108733000	78627800	99721800	101392000	92022000	80608700	121394000	94267700	59776200	60902500	67509100	10518800	125722000	184678000	93078800
1.94..1.95	19450200	97250400	250694000	106537000	21679900	54909800	75471400	171812000	112935000	123059000	73294900	182918000	67719100	234436000	154389000	113834000	149583000	100014000	143312000	34000500	96115100	74765500	93164000	73115000	17434300	40862600	63217000	191532000	174354000	95949400	71135800	100277000	73188200	183410000	91060400	59398400	95731500	76734300	75732500	70443400	117326000	69918200	41532700	54076500	67445000	7266610	134598000	131674000	71158300
1.95..1.96	21547000	87706200	243444000	127740000	23515400	61792900	67657900	146197000	89134600	160849000	68415000	143826000	68442200	213818000	128159000	129855000	129548000	91708500	132418000	31851000	93338400	63805600	97616400	77426400	15620200	42159700	61710800	209250000	155216000	85432200	82486000	103501000	93539600	188842000	101075000	69672300	86585400	92252400	67453200	46887200	111397000	71183100	52270300	46426500	39118500	6916080	127115000	135490000	69156200
1.96..1.97	24758400	79537000	247098000	113797000	19277300	50418800	64490300	148863000	107931000	156913000	64710800	135682000	61694100	216658000	98612100	117667000	95287100	78708100	132899000	28644200	95522100	74484600	101367000	84910300	14795700	44031200	46431900	285499000	133375000	70433200	88754000	106472000	94346600	219896000	103227000	66242700	115711000	64260100	72358800	57625100	90554600	53508100	86024500	67328400	38077100	7282190	132828000	138207000	53967400
1.97..1.98	23212600	86561000	171047000	155764000	23657700	67832800	97570200	169970000	117814000	164076000	86838400	164275000	73516600	177435000	118523000	138177000	98247500	95564500	105950000	44956600	104610000	72097700	122952000	90307200	17825200	64588200	59053000	358865000	191197000	89358900	91411500	121316000	127249000	189867000	108922000	68112600	101935000	71103400	85029200	62045100	130546000	84227900	68094600	72891600	55717600	8997850	171357000	190437000	47843400
1.98..1.99	40664900	85583000	243610000	171046000	26152900	89190700	112961000	275944000	118475000	267977000	96934300	151056000	85144600	240451000	139715000	112468000	141161000	107802000	146439000	45910100	130844000	78069600	137789000	90828900	21612600	62660500	66074400	410238000	208202000	158748000	89477600	156994000	118284000	323380000	133414000	106137000	168314000	90158800	102153000	66447700	148628000	80974000	130158000	84570700	68612900	9677750	176206000	175558000	86114300
1.99..2.00	34973200	113878000	289152000	202049000	35722000	93993300	109163000	215026000	174929000	226113000	96406400	193012000	110418000	279559000	192818000	166729000	167401000	140130000	179282000	49052800	140165000	92344800	196570000	92787200	24417500	86871500	80750200	549504000	238140000	138319000	157118000	163123000	199123000	302763000	153374000	144416000	167985000	88932800	97624800	84221700	215845000	108201000	130619000	94372500	68916900	12439900	234642000	194260000	71991600
2.00..2.01	67162800	152907000	359856000	283653000	39861500	113682000	182298000	393934000	216031000	407947000	140405000	267737000	120548000	318672000	250908000	177177000	185062000	185611000	272847000	72279700	171353000	119420000	233563000	142143000	29462900	108015000	91441600	490278000	353265000	242058000	167826000	248284000	239320000	486343000	167925000	144341000	283816000	139048000	147000000	115400000	262401000	121630000	231232000	154843000	107302000	14314000	247897000	225547000	114692000
2.01..2.02	54153800	146727000	331049000	280145000	42577000	139921000	159299000	381411000	257247000	349734000	127727000	296593000	163774000	370382000	221342000	226806000	259393000	185626000	281939000	69285000	188417000	125268000	242178000	142358000	29478400	133625000	104971000	573225000	332426000	208083000	237544000	239714000	274777000	457742000	230317000	234483000	287908000	134936000	147213000	107537000	340654000	146170000	228751000	140654000	117270000	18475300	306939000	273266000	123826000
2.02..2.03	79707400	184133000	495654000	416737000	60684900	167751000	210403000	477270000	308557000	522657000	206721000	329474000	179779000	430951000	298683000	290608000	307792000	240361000	375013000	85622700	203494000	146136000	336966000	186129000	46570300	167908000	112784000	534198000	476434000	285210000	244432000	342674000	367239000	625523000	235593000	203305000	339905000	189957000	234792000	131563000	425823000	160297000	242765000	199494000	118124000	17617200	358487000	313532000	152069000
2.03..2.04	74039100	200534000	474951000	368735000	59542800	169197000	220191000	518252000	273188000	481705000	194317000	350095000	198576000	474222000	289704000	312486000	328669000	271906000	329352000	96534800	240876000	161657000	314034000	193131000	40109800	165608000	131558000	572879000	480170000	305379000	281500000	388581000	346607000	604300000	291770000	340327000	384257000	202634000	200065000	144364000	402002000	184622000	308515000	206577000	122020000	21140000	353579000	324718000	161257000
2.04..2.05	80833100	211221000	594481000	505854000	70884100	195584000	257996000	509769000	353474000	518550000	232663000	417464000	219049000	552742000	389098000	373903000	449647000	343220000	481022000	115770000	260325000	194254000	362612000	209542000	50047800	221889000	143410000	624217000	568071000	321993000	330625000	416310000	435668000	636896000	331215000	267815000	396051000	268382000	260232000	174395000	509187000	222658000	263604000	232730000	133431000	22172400	448113000	393729000	177037000
2.05..2.06	82558100	216487000	617032000	443462000	66643800	185547000	244896000	557450000	329600000	535419000	206835000	394360000	203998000	541169000	334175000	326051000	387674000	299186000	404561000	112234000	261892000	181985000	308670000	219109000	50752700	173070000	135752000	534201000	505015000	332581000	255719000	476168000	372733000	681422000	304821000	347963000	397221000	227618000	231953000	164715000	456733000	190015000	297030000	215715000	142974000	21588900	407198000	368616000	183116000
2.06..2.07	85894000	263493000	764978000	567259000	80159100	237812000	284097000	573660000	416178000	583181000	271958000	564252000	274415000	671592000	499122000	442295000	559725000	417062000	576588000	137974000	320002000	258442000	377281000	256182000	57458900	219032000	169702000	612780000	633118000	358036000	370798000	478775000	470525000	712961000	398377000	332417000	428476000	335006000	306964000	216408000	557146000	281234000	313944000	251237000	166720000	27644200	542976000	473650000	217780000
2.07..2.08	68641800	180126000	496982000	398419000	59343900	168372000	219018000	494726000	305678000	429326000	168384000	399933000	161007000	452154000	271629000	277987000	310875000	286701000	379619000	87454900	210850000	144701000	282553000	172344000	47061000	146751000	104815000	491799000	411662000	281663000	232174000	399057000	342421000	553648000	263416000	272745000	345943000	198490000	212336000	126083000	384066000	171246000	238045000	171049000	117482000	17458900	362517000	326134000	149225000
2.08..2.09	83953800	289003000	775009000	500478000	73740000	223033000	263874000	629701000	392702000	568382000	277379000	689190000	292003000	748521000	531225000	502804000	536551000	428066000	624208000	139931000	342247000	275038000	337926000	255733000	56228400	208748000	216913000	592985000	630688000	386888000	335265000	492543000	476743000	766605000	413720000	344439000	438276000	355509000	328598000	238620000	518934000	298596000	282409000	258731000	210068000	28605700	602156000	561336000	266213000
2.09..2.10	49122200	177836000	498173000	331625000	50622200	141696000	168973000	398594000	236933000	359190000	137877000	335792000	158461000	442298000	306138000	285710000	318507000	254203000	360252000	78461400	196392000	140393000	216536000	138086000	38764200	133893000	104941000	371263000	345024000	208827000	189067000	330315000	306287000	425942000	237333000	211044000	281519000	188624000	164893000	134067000	320273000	157961000	177449000	154366000	119406000	15692500	302707000	330337000	136915000
2.10..2.11	65471800	250258000	806701000	388042000	54222900	184946000	229350000	481614000	318860000	481282000	261148000	629602000	273277000	715581000	554746000	446969000	511034000	402415000	592041000	166274000	322614000	277815000	262719000	256506000	50750000	153900000	200343000	491114000	539105000	275583000	268228000	364638000	359556000	635557000	335144000	254380000	354811000	361407000	254745000	242998000	381853000	311887000	224442000	230192000	184384000	27537200	617378000	589117000	221307000
2.11..2.12	64410000	286532000	929276000	414130000	54697900	204622000	243029000	490925000	384698000	529107000	288819000	688407000	277441000	763579000	647368000	523018000	584515000	453499000	645777000	170337000	332178000	293522000	277538000	284259000	44154300	166884000	190219000	472992000	598859000	299918000	304452000	417799000	405329000	641165000	387094000	268046000	346147000	409384000	294456000	246485000	434056000	327579000	231562000	230242000	183860000	27615700	610266000	583620000	261613000
2.12..2.13	121402000	574182000	1730830000	686794000	92775500	404817000	500783000	868640000	653987000	947863000	598240000	1660450000	657370000	1671280000	1523710000	1140070000	1231460000	915361000	1362780000	442087000	717772000	672486000	476325000	589754000	87582400	296817000	467336000	950053000	1234850000	556629000	556905000	645847000	713901000	1339460000	725878000	432773000	662676000	885681000	614177000	593980000	722746000	785730000	471498000	497275000	392520000	59501500	1570090000	1363440000	560717000
2.13..2.14	101675000	655252000	1793470000	680074000	89082000	414279000	486883000	776403000	733164000	942406000	568460000	1446970000	580536000	1562080000	1411080000	1061800000	1293860000	914416000	1289060000	405896000	606957000	639753000	478223000	545925000	76486500	303633000	427636000	747086000	1258890000	515370000	577840000	668101000	688238000	1219930000	777875000	422021000	573137000	796781000	574511000	519902000	766009000	698790000	444580000	440681000	369559000	50893200	1324290000	1136010000	491684000
2.14..2.15	135381000	839172000	2315490000	840472000	113632000	539848000	645206000	960544000	938259000	1173780000	801650000	2227740000	859180000	2214280000	2094080000	1507290000	1713990000	1219870000	1791480000	576322000	881385000	913221000	559539000	752251000	103266000	385272000	614336000	1006600000	1677790000	716807000	782390000	846604000	916738000	1676350000	1033420000	571269000	822940000	1207060000	799301000	766488000	974002000	1058880000	594194000	623284000	506820000	76913500	2082890000	1662780000	752719000
2.15..2.16	92786500	738223000	1785580000	612380000	89024600	462516000	504532000	833665000	807951000	934759000	631080000	1793470000	657851000	1795690000	1640250000	1148110000	1550750000	901003000	1349790000	474041000	666517000	742653000	427702000	564030000	91731400	301893000	516596000	774439000	1227280000	542785000	578390000	653970000	670015000	1292910000	900080000	409563000	614180000	819441000	602901000	603745000	736525000	849005000	405681000	467362000	415365000	58868600	1585770000	1261780000	607894000
2.16..2.17	84459400	591783000	1552510000	554035000	78786900	369430000	404589000	683725000	687734000	789891000	520379000	1440920000	544176000	1469390000	1313040000	959149000	1204120000	773312000	1150450000	384650000	561082000	568911000	356128000	498554000	70149200	243314000	404253000	638667000	1053890000	459061000	507306000	556829000	585383000	1072400000	685641000	347153000	503757000	729227000	527403000	497283000	662980000	688849000	356798000	397313000	313658000	47914300	1328240000	1027680000	483846000
2.17..2.18	78494600	610225000	1318200000	503804000	69988300	393244000	406494000	692574000	732753000	768726000	500644000	1475880000	552958000	1439360000	1288050000	847793000	1295990000	718444000	1024300000	373791000	539716000	611376000	376000000	479662000	79351100	260249000	440998000	576428000	913265000	470384000	460388000	523775000	560595000	1049370000	737499000	328682000	523669000	636105000	513728000	491717000	602435000	676113000	311281000	373667000	354043000	47575000	1229680000	982136000	494566000
2.18..2.19	40923800	251234000	639114000	246787000	37554700	189591000	171647000	299658000	324380000	355076000	201108000	587919000	214982000	594258000	475602000	371478000	500142000	291882000	401956000	165842000	220452000	250265000	166603000	182607000	33821000	111934000	164384000	319744000	401690000	226858000	220095000	271153000	250285000	430246000	311947000	156409000	231920000	272108000	219667000	200725000	277627000	266641000	150569000	167825000	174096000	20822300	529738000	477255000	220473000
2.19..2.20	39501300	274573000	612427000	242085000	59157000	251784000	180771000	315166000	424069000	425099000	225227000	585103000	226542000	578760000	551760000	355812000	526452000	298761000	395130000	144750000	217701000	238787000	180404000	195090000	38973000	146594000	176875000	415359000	444054000	219444000	211736000	249111000	237075000	437739000	312767000	167685000	243514000	264906000	208722000	199143000	292052000	288823000	145443000	163789000	296426000	24895700	523267000	631465000	280546000
2.20..2.21	17637900	105335000	231232000	109363000	62134900	223223000	68972700	141264000	319681000	259637000	93804800	163622000	85669700	235284000	174356000	144622000	156804000	113988000	121727000	47718600	88194300	78323900	76513000	68107400	15324600	100957000	61869000	375695000	204027000	102901000	98491900	127634000	106571000	180257000	125377000	81795800	119135000	101849000	100973000	63927300	138825000	103205000	52326800	61081900	253830000	18508800	184466000	564822000	228650000
2.21..2.22	15082100	72214700	201489000	94236300	170473000	513850000	76837500	140719000	576455000	398250000	95621100	134428000	68167000	167189000	185302000	97293600	126162000	75524400	152352000	38314400	82080200	70716700	79831500	57931300	12148500	172128000	46975100	750420000	242150000	88961200	80523000	88365400	69345000	144487000	81818600	62026600	92756800	83061000	77031900	46023400	82853400	75090400	32481300	45928000	446212000	29468900	144403000	870443000	403608000
2.22..2.23	13412300	52547000	150014000	74820100	139891000	421308000	59708700	146747000	538926000	362469000	81254500	135826000	57572000	153977000	92401300	121780000	126383000	108444000	106971000	26948100	51892500	43360100	76818100	58162700	13940400	135350000	44971300	595202000	173275000	79720300	87062500	80900800	75008200	163034000	103702000	45035700	87088700	64985300	68256600	44754000	63247400	79071300	29233800	37660300	358068000	22140100	132788000	643902000	317037000
2.23..2.24	15456400	87274500	159981000	97657700	383774000	956814000	75306100	186323000	914175000	666779000	101113000	151949000	74147100	213071000	162458000	118044000	134205000	101819000	154279000	35104900	77349700	57672200	95839900	58027300	18536800	236732000	46281700	1138740000	260156000	91071600	88424800	86602600	70434700	191793000	113876000	43000200	84203300	78819200	71888200	67261800	108149000	71876400	36421700	50697500	644996000	36204100	180765000	1043040000	576777000
2.24..2.25	16785300	76715700	189929000	99601800	24120700	107409000	63636100	138350000	140188000	133648000	94491400	155513000	72238400	191263000	148669000	119916000	138456000	136883000	145331000	35645700	85550400	68640700	96747000	68431800	15158400	35891000	50816800	208858000	163165000	83670500	85766700	97846100	79686800	165140000	102879000	56474800	85954900	82833100	85019300	57158300	96955000	63027800	29452900	57109000	72119200	7368060	143523000	137746000	82220200
2.25..2.26	15521100	84081700	233732000	93306700	16813400	51559900	79194300	132157000	112695000	115819000	80714200	122739000	71861700	215375000	144349000	122212000	105777000	114878000	122736000	47934600	92859600	71231700	90111300	72060600	17980100	35128400	50332600	110945000	142957000	88847600	80759000	86284600	72955300	137268000	101864000	41243700	75101900	75136800	57268900	55775300	92758900	65885900	34261100	50737000	46120700	6921150	168216000	132922000	58302200
2.26..2.27	19451700	82815500	166116000	97634200	19548700	55381500	80426000	164249000	106561000	121600000	86068700	129175000	78990000	205593000	150153000	110106000	151680000	107009000	179527000	46577900	91699700	60042500	77443000	67458900	11647900	39355000	52985300	155495000	172715000	78935900	93692500	93849200	78436000	189162000	117506000	67716800	79979600	83595000	71565300	67726700	96487900	68407500	33347400	48890400	66245000	6601700	163589000	135339000	68689100
2.27..2.28	20599700	96931600	226201000	98537400	22796000	78208100	84861100	137986000	149350000	185944000	63457800	155531000	83227000	260708000	196887000	161244000	136797000	138003000	188945000	47811800	99351200	81286400	95958000	83423700	19168400	44389100	57066300	114502000	225092000	107196000	115992000	129950000	96261300	191140000	134293000	72932600	103436000	102398000	98750500	72128300	112185000	86129200	32939000	61105000	71649300	8184840	204362000	191941000	82752700
2.28..2.29	17555500	102089000	264080000	87450700	23552000	79472700	96012800	159083000	119619000	130469000	79474500	189357000	82388600	284914000	205158000	186739000	154766000	121951000	167151000	48651600	106798000	77306400	105252000	75542300	17851800	34301700	70321800	146170000	218366000	93384100	118456000	112724000	94008800	212290000	154801000	75467700	112185000	117053000	83452400	70540200	103371000	103518000	42872000	52232100	103906000	8966020	193471000	184014000	69465400
2.29..2.30	22169200	99703200	320114000	122546000	32564500	111151000	122350000	206580000	136510000	174782000	112346000	206671000	103687000	317292000	234375000	184673000	187002000	154684000	209795000	58433000	148595000	99818000	122410000	100957000	20098700	53665700	74016200	226639000	240563000	104603000	131654000	163999000	126269000	220769000	175817000	104510000	135836000	148016000	117727000	76055500	169088000	124524000	55081200	72292000	97847500	10436100	234249000	209702000	97527600
2.30..2.31	20775300	96944800	301414000	110125000	27062800	95732900	89173400	185389000	141133000	163349000	95052400	189644000	90962900	304110000	193845000	160294000	174728000	136362000	195476000	58156200	129535000	90968200	107871000	81291600	23221300	41888400	79687000	153502000	241317000	106552000	126153000	148026000	119401000	214047000	160959000	79076200	135280000	119876000	100283000	67461400	111129000	106785000	38565000	58367500	83426400	9017790	248353000	176926000	77815300
2.31..2.32	24803500	119107000	302696000	130921000	25848800	104965000	109608000	200949000	139442000	213944000	121503000	205958000	113219000	312676000	242144000	193941000	220108000	175496000	239202000	51436800	128137000	96536400	123247000	89227700	29571200	57470400	71485600	222923000	302381000	141592000	183699000	152635000	131751000	288258000	171491000	101945000	151516000	170151000	124458000	87697100	162019000	121865000	65094900	83576900	117014000	11786800	266795000	237210000	100234000
2.32..2.33	34445900	133963000	415525000	178439000	35944700	158349000	132854000	269934000	224707000	232418000	142393000	235994000	128035000	351325000	274632000	257480000	284078000	238778000	285259000	81255200	171929000	124987000	153355000	118959000	31810800	72913500	100009000	269627000	319119000	154231000	199383000	182964000	185786000	345618000	221150000	123508000	186187000	191166000	160268000	111924000	213463000	141705000	94004700	119374000	123489000	14272600	324051000	298425000	132687000
2.33..2.34	41774400	207580000	680030000	329741000	40473300	180314000	199594000	345072000	312783000	333171000	244304000	482852000	232452000	654687000	519240000	443983000	491885000	413964000	582812000	118463000	264418000	227540000	167879000	211975000	37080800	92788400	154135000	330520000	525988000	184964000	256743000	249784000	277661000	441128000	345066000	160740000	295101000	331188000	270644000	208211000	265621000	256243000	111536000	181242000	141493000	22705800	524519000	460266000	227345000
2.34..2.35	22379200	130879000	422465000	166998000	28550100	110262000	106401000	264316000	151248000	215483000	140078000	233456000	119146000	375495000	251505000	223659000	233514000	184598000	291937000	59960700	167080000	120271000	122674000	106782000	22722300	51630600	95970400	225358000	323990000	126113000	177241000	149423000	164641000	279136000	210360000	115029000	163897000	187050000	138868000	99666600	154610000	148835000	41361200	92585900	113248000	11204900	327400000	268548000	119595000
2.35..2.36	69721600	315658000	980880000	494793000	61724200	267089000	285733000	512114000	427318000	553693000	363548000	709820000	341947000	941531000	790469000	687282000	714073000	626832000	886543000	183953000	420277000	366896000	237831000	313241000	55905500	145457000	234108000	479904000	770940000	286184000	365782000	339143000	408185000	667717000	470370000	264948000	421727000	509410000	401589000	302885000	401166000	388432000	197921000	279765000	213009000	33779600	783276000	616228000	299627000
2.36..2.37	35302200	174270000	534876000	220201000	42383700	132725000	151938000	318173000	251781000	307018000	183759000	312833000	148595000	479422000	329829000	329751000	335717000	255142000	353462000	87641900	199926000	157216000	174123000	160384000	31465200	76040800	111036000	289625000	417570000	162674000	192746000	216310000	212579000	392973000	239169000	141586000	212573000	226679000	168299000	146013000	218419000	183754000	97766900	139763000	137495000	14713600	374515000	335759000	144773000
2.37..2.38	33877600	167785000	518183000	267038000	33596500	147754000	143393000	290067000	242664000	288427000	187007000	321504000	171058000	508571000	373270000	332335000	298264000	308182000	456891000	86589700	217163000	174051000	150112000	160064000	25950300	76426300	105086000	309036000	422340000	166382000	211592000	207572000	214229000	333977000	254860000	133282000	231039000	248575000	203297000	150133000	194172000	198237000	74575900	131894000	128024000	15854800	369145000	347267000	165494000
2.38..2.39	46262300	158873000	493861000	251599000	43333600	147705000	159367000	351883000	222064000	326448000	170541000	326637000	167791000	442769000	320663000	303725000	314798000	245698000	357742000	88453000	212632000	148633000	212581000	153736000	28954000	87845200	111629000	538448000	423991000	202169000	220876000	233910000	227923000	436242000	224194000	148880000	225952000	212848000	179251000	131439000	236463000	184749000	141702000	142304000	125048000	15858200	382235000	376140000	160449000
2.39..2.40	55079600	221595000	597830000	322408000	50113500	171681000	205325000	521623000	250568000	451112000	211140000	448352000	219360000	538285000	406135000	385466000	473369000	311609000	452629000	119784000	272937000	205025000	253515000	169290000	37222000	127631000	148492000	757998000	537879000	280129000	288565000	380203000	345300000	596914000	303430000	260066000	333824000	271888000	233540000	217608000	384265000	268314000	191290000	187659000	172803000	18144200	450855000	450303000	180108000
2.40..2.41	343620000	1203200000	2385240000	1927420000	190124000	831500000	983247000	2325260000	1179470000	2792910000	981175000	2429170000	1330520000	2452720000	2259150000	1885430000	2501910000	1623600000	2211680000	754915000	1137610000	1134490000	1111410000	636267000	232503000	907931000	901586000	2298730000	2471840000	1804900000	1530960000	2094300000	1750460000	2706430000	1461090000	1540890000	1867300000	1351270000	1459660000	1199670000	2367710000	1662680000	1315730000	1058170000	764723000	145673000	2424270000	1905370000	979774000
2.41..2.42	80649800	287740000	811299000	529759000	62396900	202553000	281585000	573538000	378054000	694556000	220380000	541136000	263764000	653344000	461789000	459206000	517565000	358765000	458526000	138714000	280607000	231745000	336834000	190237000	42031200	209322000	129049000	842049000	709578000	376979000	425068000	567981000	502478000	690845000	374659000	464276000	455064000	322765000	321422000	265576000	687051000	284076000	368698000	254751000	140350000	23654500	619529000	417155000	215166000
2.42..2.43	157382000	328897000	847957000	716800000	96480000	253416000	389892000	887843000	464614000	895683000	336234000	712087000	339154000	780711000	618330000	554076000	597738000	464570000	632063000	201059000	396504000	288655000	522269000	326869000	75557900	288775000	222412000	863620000	853745000	565551000	465539000	464033000	642365000	1106990000	393811000	388771000	684631000	414911000	391650000	276507000	768018000	334723000	600613000	404221000	197958000	33500500	815381000	677406000	291429000
2.43..2.44	117567000	480825000	1267290000	755969000	99630800	365410000	434038000	778836000	642389000	837285000	472730000	1235360000	509983000	1240620000	1231530000	874609000	1050140000	775232000	1059090000	305031000	528608000	492523000	519381000	450061000	68959000	339839000	309682000	798949000	1121360000	506808000	660279000	890202000	774007000	1191140000	681015000	641372000	588271000	743662000	518330000	415801000	889888000	588355000	514367000	417915000	283586000	43652800	1187960000	947502000	412596000
2.44..2.45	132166000	461807000	1304990000	714171000	95429400	354552000	472459000	832703000	605805000	924998000	482610000	1238990000	504051000	1264390000	1144830000	878769000	984833000	740508000	1043260000	339255000	548678000	504932000	487679000	459043000	72607500	306940000	331736000	761375000	1149480000	540086000	570918000	596185000	728297000	1243740000	605999000	445264000	614475000	711483000	486468000	442916000	810476000	570333000	546438000	455470000	308526000	45529700	1283490000	1016560000	440707000
2.45..2.46	105019000	553719000	1489020000	619167000	88519900	379648000	452332000	678854000	664066000	835813000	536511000	1377080000	559630000	1422620000	1419670000	1042420000	1155450000	847070000	1251230000	370229000	597696000	574306000	439468000	500464000	65834500	295172000	373422000	723324000	1209820000	491063000	626741000	756154000	705765000	1204360000	727569000	513416000	537873000	868158000	549808000	483197000	758841000	673174000	456460000	425884000	313677000	49200400	1361990000	1071950000	499223000
2.46..2.47	75417800	411650000	1085090000	438940000	57263000	262432000	335347000	499924000	444927000	570124000	360005000	919697000	387758000	1017090000	991518000	764892000	821856000	574786000	872380000	244972000	410781000	385635000	305158000	341832000	47936500	209178000	259203000	491124000	912152000	351519000	436562000	465236000	488989000	814259000	500834000	307522000	397524000	615863000	384610000	332895000	554111000	475010000	334678000	294525000	228554000	33440300	953499000	703255000	332684000
2.47..2.48	62519200	347701000	861971000	347335000	50702900	219848000	296824000	407222000	413448000	497893000	319545000	845811000	339442000	845688000	831715000	578608000	687420000	469658000	681539000	216195000	341667000	335279000	273684000	286745000	44826500	167836000	229446000	531047000	678267000	311091000	360588000	379746000	396923000	720956000	420221000	229533000	335205000	506451000	338545000	282180000	448512000	413654000	270708000	254819000	208845000	29472300	823145000	651224000	286637000
2.48..2.49	38595200	180150000	457442000	211216000	32240500	108190000	153508000	236916000	200659000	301618000	147028000	361776000	162357000	426336000	374786000	271767000	316436000	244943000	263007000	79352600	165696000	126419000	142284000	130871000	23014400	92928700	85211900	359233000	363620000	184288000	204323000	211046000	226649000	380806000	227254000	137875000	197312000	222843000	155890000	127672000	248803000	170518000	140859000	126747000	110945000	13323400	358992000	270451000	142949000
2.49..2.50	49388500	206534000	441814000	239887000	39710500	142205000	165766000	358459000	255848000	336242000	168411000	469406000	190750000	481767000	361339000	299656000	379348000	248250000	331568000	115729000	208650000	153349000	196966000	156385000	38649300	121929000	128436000	421105000	371259000	207579000	217881000	235181000	263990000	455094000	270990000	173471000	242404000	234921000	188044000	159167000	308928000	196653000	157258000	156770000	127385000	18173900	407177000	348227000	158638000
2.50..2.51	47906600	146142000	432879000	254944000	38899500	110827000	162686000	384218000	186144000	373338000	158320000	341324000	163416000	401913000	273927000	243047000	298765000	201235000	246178000	75198300	177322000	121893000	192892000	126315000	32994400	107740000	103875000	365557000	325365000	233313000	170738000	233871000	251800000	480197000	194957000	165173000	272291000	194241000	150549000	122886000	266049000	161406000	176181000	151210000	114125000	14559100	366520000	294352000	131930000
2.51..2.52	65229400	304924000	745504000	383996000	57868000	227767000	260544000	515332000	373439000	554243000	274966000	773918000	303384000	754321000	586151000	483855000	620912000	396899000	544688000	188461000	308701000	311199000	317483000	246618000	54376200	205546000	232964000	483499000	514962000	331248000	308647000	412633000	419432000	704725000	413349000	277444000	371352000	340935000	286615000	268666000	453852000	356661000	247801000	242503000	200009000	27177100	673260000	566315000	255692000
2.52..2.53	60467700	228742000	649926000	332363000	51503500	182660000	229337000	505867000	331154000	510759000	245502000	634130000	247415000	669853000	478347000	377678000	497331000	306207000	435459000	159571000	272769000	237911000	265536000	213753000	52868600	158208000	181646000	447183000	438149000	304945000	241267000	363707000	370523000	653307000	324019000	218545000	358901000	269771000	250229000	218634000	397230000	292523000	230982000	219469000	157167000	23825500	607554000	510261000	229182000
2.53..2.54	81113900	507308000	1141540000	496211000	72176100	335247000	360196000	617313000	582441000	767452000	446084000	1291140000	475174000	1230700000	1093540000	749238000	1101070000	625033000	883211000	326095000	471716000	521631000	383198000	402690000	75311000	269527000	372246000	501236000	772242000	442525000	418132000	594422000	565119000	965817000	654415000	351861000	471153000	514948000	448783000	417391000	611925000	614696000	333269000	331523000	281526000	42341400	1041210000	857847000	410866000
2.54..2.55	49790400	291740000	737842000	314590000	49453100	200863000	244989000	449351000	350846000	456387000	274433000	753983000	279434000	763948000	618993000	455779000	604346000	344136000	491044000	210446000	300666000	294996000	243131000	231034000	48576300	148460000	234111000	377645000	493491000	294576000	239150000	349332000	326697000	596759000	365457000	210264000	309735000	324033000	263044000	260925000	385328000	365462000	190305000	212028000	189450000	26870800	676913000	567407000	245886000
2.55..2.56	63631900	463347000	959661000	396281000	54328000	295313000	301409000	540341000	480963000	594083000	369555000	1019290000	391146000	1073930000	953783000	609166000	930436000	524659000	752237000	253020000	368242000	439698000	311466000	347229000	60814400	204546000	311738000	395990000	657541000	368788000	349750000	446660000	448115000	767367000	531272000	270206000	369226000	450422000	367945000	349515000	476594000	498198000	246170000	275585000	227830000	34604100	859166000	703982000	335661000
2.56..2.57	30725200	187925000	464709000	182997000	28943800	133837000	141231000	265212000	240594000	271424000	157186000	455733000	183499000	468795000	390164000	278875000	359748000	225357000	334710000	113641000	169071000	199869000	142677000	145359000	31283000	91855900	140091000	211542000	283920000	175065000	151825000	210415000	197815000	385880000	226602000	116053000	236058000	199291000	147437000	152551000	239202000	216389000	117142000	119442000	111424000	16760500	406045000	355563000	155907000
2.57..2.58	33961500	193683000	443513000	170120000	26563200	124312000	135657000	237915000	227387000	265542000	138934000	368093000	149500000	433461000	353135000	257625000	329257000	179850000	297225000	96420000	152296000	157286000	121796000	138493000	22593100	83990900	111301000	193878000	269042000	147755000	165665000	201157000	174132000	329386000	208268000	105857000	192546000	192249000	152345000	145164000	203894000	183597000	92721500	106120000	92648000	14869200	332290000	240672000	134867000
2.58..2.59	19936200	94552400	205541000	119896000	22011600	63218700	67783300	114977000	117350000	157193000	70969400	201410000	79958500	241084000	163730000	118755000	131734000	93485900	109377000	51020200	81855300	71364200	84125100	65033200	16563300	36438400	65449800	146236000	136511000	95145800	79557100	103196000	104571000	187466000	114453000	62669600	102681000	107745000	67958500	64792400	124912000	85886600	59762800	65212400	50335200	7469790	188455000	155076000	78130200
2.59..2.60	15258800	74838800	197574000	90844600	13899800	63627600	77858000	156685000	80962900	123142000	66297000	162861000	67425400	185565000	140686000	119754000	156498000	78895200	131274000	29071600	68016900	52300300	77455100	43127700	15556800	43496900	55631200	155792000	98794500	78302400	71141200	115418000	81613400	173839000	98404900	68854700	86075000	88058500	77450900	53003600	90488500	77078700	37643100	59490500	39824000	6468410	191798000	128571000	57292400
2.60..2.61	16572400	62167400	149906000	104956000	17894200	59335900	56308900	130100000	106344000	120350000	60520900	103582000	59304000	112973000	92931700	116182000	119514000	67606800	73998300	28565700	73303700	31886500	79993600	47240700	11343100	37713900	35936900	99299300	110136000	71516900	61579900	100332000	92331700	156624000	76130500	75688000	81301900	58858800	51317100	41402400	101222000	60762500	21297400	42533700	38423500	4947160	145115000	111069000	58564600
2.61..2.62	8543890	41339800	82663900	67426900	13935700	40059300	67318900	66549300	25629100	55714100	32439100	73518900	33014700	97421400	81746000	59839500	60709700	31973400	42217600	11718900	39460500	19239500	45939300	36885800	9802400	23611800	25292200	84341400	84280000	45011300	55799600	63501400	44093700	88024900	63293700	60753200	65525900	46326200	52773600	32456500	77742300	38389600	7376540	23639900	25700100	3590000	87928500	86383700	40342200
2.62..2.63	13825900	54601100	120448000	63351700	12711700	47944400	43975000	110359000	42066800	97039200	48998000	93960000	36157200	105633000	73772500	54214900	72255800	63214600	82541800	23571400	53157500	56923100	51593800	36243800	8796890	25926100	32840300	94113700	88612500	74508800	65700700	71394900	37873800	108393000	68548900	39733300	59812500	53870800	20760100	33951500	81247800	54843100	10615900	30831700	38551200	5013350	122323000	78209900	43137200
2.63..2.64	7336080	49302000	132075000	45494900	16354200	30688500	32017500	111571000	69244800	67050300	41441400	102085000	44884900	131226000	75929800	80612500	69176200	70534100	107462000	19022900	28365200	46734000	63513100	30508000	779549	20753400	33421400	63475700	75447500	54807300	46602500	61453500	47084500	142773000	58773000	37010300	55522900	46920500	7659680	37930400	42165900	62831700	12352300	38859300	26276000	5056560	131787000	105491000	23967400
2.64..2.65	25158700	117263000	283242000	104732000	22445700	72936700	82732900	165247000	118169000	145086000	98101300	264592000	96874500	290487000	215245000	179490000	254312000	184397000	242348000	74095200	101413000	147808000	87394200	100563000	20538200	51787000	89003700	112902000	153103000	108239000	88904800	141130000	124439000	277038000	142673000	84749300	108713000	118743000	95380600	92152600	148834000	106174000	52720100	79293000	68318300	10000500	213371000	220854000	79387000
2.65..2.66	31664700	124891000	329051000	128240000	26263200	73530600	61965600	249371000	135839000	229439000	99114200	240333000	82793100	256951000	181290000	219710000	261504000	160540000	213595000	54556800	109980000	117503000	80871800	92418500	24812200	66333600	74348300	203254000	233718000	142395000	116580000	162561000	151356000	268386000	123218000	97275900	113431000	144628000	101929000	97719700	190798000	100944000	57060400	84687500	65478200	9059260	198033000	225486000	87885200
2.66..2.67	17864100	87679500	246541000	86542900	18560300	50188700	59033200	163803000	122454000	153529000	64360400	184499000	69294000	224697000	136781000	153595000	194316000	92583700	177112000	52207600	84290700	91618400	62940700	62524200	14159100	46992500	63223700	126072000	152512000	78933400	60119300	99942700	85496300	187465000	106650000	51036300	79982400	103865000	69407000	69513500	112683000	71073800	24603000	49652400	65843100	7207420	129664000	162324000	56016900
2.67..2.68	8080880	43416700	99370100	51698800	7959880	24578900	39770600	82776800	42397200	96788200	45760100	66546700	27170500	69405200	29915500	79370000	71410400	57651800	59377400	14135900	57343600	38579000	55614000	28562000	4892220	19735700	27629600	52172300	30322400	56073200	46042700	66635100	39924800	117121000	72464300	33637200	62243400	60433300	48818700	25338500	57413000	50407400	-2854420	27110800	27546400	3041620	73108400	89061900	29682600
2.68..2.69	28563600	96097000	309560000	125616000	27189700	85961300	87097900	213005000	132681000	214559000	113107000	202082000	84546200	242318000	187947000	179111000	219922000	119488000	212207000	56423100	132629000	108175000	124526000	100952000	22190400	52982000	74051200	162679000	199454000	111945000	102409000	161194000	144625000	294015000	128925000	102205000	118587000	140632000	100067000	99046400	172879000	100005000	51153500	75845200	64580100	9838550	169044000	211058000	92279300
2.69..2.70	22348800	94774500	282453000	103972000	20550900	54676600	68270500	196448000	111188000	153088000	77432600	172840000	62358300	208187000	128595000	171104000	194117000	130569000	151638000	39842500	92038500	71001400	93724700	64911500	17067100	50959500	56876900	118972000	158515000	113129000	69332600	105835000	118708000	220263000	106824000	88524600	101232000	96165900	69147300	79245700	143237000	85739600	20726900	55391500	50922000	8133590	109604000	145902000	69000500
2.70..2.71	20074700	77423100	231604000	88247800	17014200	45350200	58009300	155456000	122166000	96716800	73331600	130435000	61716700	170831000	106942000	123803000	128712000	125355000	132929000	38899700	89145900	71029400	66332400	73907200	13623600	33875400	45754500	114858000	141450000	68885700	66807600	76798700	99050200	166436000	117904000	49163600	84901400	81625900	55569600	74379400	101752000	68530200	45850600	49498300	52073300	6145830	139495000	176302000	55499000
2.71..2.72	11337100	47695100	208421000	50711200	14135200	32630600	19377800	99379900	52547000	41900100	63669000	79231100	37723000	99670200	89451900	69834300	86638500	57849200	48175800	12208900	54879900	34567800	58768400	37060900	9949550	17801700	38101800	72039400	59648300	46174800	55773600	83216100	49842800	111700000	87675700	43484800	59365900	54531900	32134300	40865100	70877700	37104200	-19917500	30756700	30877000	4486570	72453000	112959000	31995800
2.72..2.73	14514200	77002100	255924000	96451900	29524400	79193700	61540200	165959000	149922000	155777000	81124800	165635000	74362300	195415000	110875000	61766300	101140000	95726000	122697000	20370400	99787900	80943000	102301000	62984500	15673200	48873800	51280000	148004000	150490000	92403600	82385800	100381000	96350600	170366000	100722000	65776700	93159500	64861100	62476500	62944800	121048000	70136300	46316200	59693000	35879400	7395360	138682000	111011000	60833100
2.73..2.74	25270500	96891800	185691000	104906000	23295600	70382600	70708100	214808000	103978000	192971000	93384200	183974000	74554800	255396000	151138000	126434000	152622000	105265000	126154000	63726500	129052000	101802000	110375000	75646600	21987200	60524300	104209000	169252000	116223000	101424000	98009700	129771000	93163800	236718000	104698000	70474600	121387000	40941400	75274300	73735300	139624000	118912000	9848570	55310600	59133900	13445700	132739000	133715000	84314800
2.74..2.75	8597940	59591800	154952000	62523800	17023700	44623000	57029500	129537000	65329800	131837000	59228300	104633000	62577000	160806000	100736000	51970700	52413600	55509200	42793200	20870700	63874200	45872100	64174400	54694800	8682330	37129200	45905700	81374900	71513200	65422700	70603300	71678700	60760900	176061000	84728000	36577300	62920000	46716000	52489300	50339200	71509200	43483100	-4956020	26551900	39227000	5766640	60757600	62217300	41420600
2.75..2.76	4083430	21942400	108582000	27846900	11191800	29617200	30367800	102883000	29945100	49204000	30469200	32679000	19898500	84038000	41633000	31643200	14033100	27107800	31096300	586462	33886100	7423470	51504600	27040100	7043890	7445720	30401200	63214300	28054400	28508000	46233100	62079900	4228630	79990500	63136800	12169100	41177300	44033000	46196700	15027100	15550100	22174200	-1812530	8159530	26677200	3645490	79310600	65256000	19493100
2.76..2.77	3724180	8958490	73344800	12241300	11093800	12050400	23769100	69483600	5802190	36199100	30806700	8640550	17736300	61129000	23352300	34028900	18505500	38729400	-19285800	-11920400	30513200	12412100	30597600	13990900	3300490	8556660	22174000	39432600	34123600	26571300	32547600	55844300	12145600	112482000	60641000	40476800	34610200	38764100	13534800	7572560	-6674110	11890100	-36758800	-1711230	31782600	3410690	976692	94527900	9887690
2.77..2.78	5244230	25765300	104293000	19534200	9101270	30930200	30501900	41860800	25723900	38692800	25283400	10416500	5306890	40602900	17970300	10884000	36732000	26850000	57342900	-7180150	47536500	11594000	27968700	15954800	4156060	6700500	15878200	59708600	73615000	35071000	24765000	45226000	22713100	76085200	47427400	26489500	39206700	34143100	24766600	8254350	9304180	27091100	-39977600	11318100	22956400	3152970	27473000	52837700	18460700
2.78..2.79	10700600	14255800	91460800	33537300	11893100	32994600	37336600	104861000	34128100	38424200	40974100	3020440	17558800	84593800	8302470	28055000	3277890	8482090	54962000	-3968570	44595800	11060400	54768300	36814400	8486190	18035200	28032400	44882600	21781200	28869600	33622800	76667300	36013700	141970000	74584200	14314800	43067100	17937100	25319100	8478670	32766600	21221800	-29623600	8665710	38976100	2164030	38307200	80468600	26060100
2.79..2.80	18891400	65447900	284534000	86098600	20875000	67155100	63311700	159785000	56994800	82557900	77178200	127054000	60482900	173079000	114156000	93061400	128728000	90238900	130311000	35075400	86829800	65430000	100488000	73201400	12980200	30742700	50986200	67738400	141795000	76388600	56115700	129233000	107611000	218320000	125639000	46646000	101019000	91965000	64662800	68932400	84365900	60487800	7597660	49856000	36055900	6648130	79770600	166976000	59110900
2.80..2.81	16456300	59507200	248086000	67711100	17112400	43227800	56704000	131913000	86492500	130090000	85516800	118224000	53169200	154997000	113162000	106707000	142252000	87508800	127187000	21829100	85545100	67366300	70365100	71018900	14443000	30221600	38557100	90570000	147189000	77592600	60845600	119331000	79027600	211869000	137600000	52532600	107872000	91051300	70802300	67570700	92415200	70810200	-58524.3	44315900	40503500	5792850	71230100	126771000	59825100
2.81..2.82	5412890	24258000	130882000	43984900	13830600	15559300	31073600	38218100	48451900	85010900	35717600	8810540	24463500	83417100	52276900	41269000	34620300	34439700	63842500	-10244100	39989300	23973600	43422000	22177200	7346050	12810500	18815000	35772000	50030000	43076100	47044600	57612900	38635900	161208000	72160600	30323300	61020000	43864400	35862900	8736660	16949900	1945080	-41660600	-1237520	29491500	2290550	40681400	69208500	12955400
2.82..2.83	9786710	24488900	103237000	53694600	6244520	47344900	41937300	87451600	19466400	31391900	29850500	30846500	26493600	65277100	28628100	12588400	51869000	39919300	67293800	-9940190	36759100	-7779340	46012300	19130200	8291510	8786240	21485400	55293000	38720000	60487400	44510600	55549900	35319400	223833000	94849800	47899000	95017200	51857100	51793700	21015000	8098820	17856600	-30457300	4852980	36728400	3271220	33263600	58515300	6981660
2.83..2.84	15024600	38944500	170963000	53713000	15305800	49756600	63333300	123946000	60744400	67750200	55735900	71535000	58065200	125620000	98927500	80019200	133783000	68395700	136107000	10906000	64444300	41366300	75746100	31798500	14849100	23736100	38491100	49983700	108591000	72961300	50393800	100356000	59312000	283192000	147341000	35948800	109164000	63531900	81303200	48265300	60528500	17708900	-20114200	26736900	45897600	5010500	59426400	93341300	30839500
2.84..2.85	11424300	45355900	182068000	55076300	16033400	53435100	50319200	93184800	44672500	73189000	69099700	81200900	41535100	116445000	87614500	34290100	109003000	58055300	104887000	12071700	55120200	44204800	79671900	46550700	11410200	16096500	32708300	97876100	134127000	71376400	45479200	90909200	64971400	237021000	99844200	30588900	82309200	71166600	65605100	45589200	64871700	31871600	-26698800	24734100	35547300	4099970	87862400	91478600	32986200
2.85..2.86	5671080	31972200	134416000	34174800	12916700	30348700	34724600	82409900	25669100	34758700	27767800	20735100	18143600	118814000	42998400	42577600	44756400	58897300	79432800	1987250	48860300	27860900	44271800	32546900	9061950	2269320	24976000	13965200	62474700	28535800	34384700	59999700	27460600	93147200	61295500	29572500	41850500	30145800	28173500	18711400	21477200	23200200	-51193100	11682000	19772800	3392320	41242500	72889200	7315390
2.86..2.87	9111370	-2437060	89858000	9756770	12958200	34203500	10531600	23616400	22937800	43514200	43804700	19714900	10184600	80752000	-473149	55111000	-426001	31037700	45466300	-791921	18994300	16870300	47671900	12299700	4964480	9745170	15103600	24873300	-7914290	11385900	18733100	52875200	11611600	60994700	49935300	12635900	39664800	23326600	8841420	21098600	8319810	9523230	-55454500	292245	16301700	3900970	27685900	66343700	9138220
2.87..2.88	10340100	30635800	129495000	28560800	10677200	16234200	26179700	52350500	29506500	35204900	43930700	21744900	13314700	75918800	33816600	52258300	56761300	77944100	59656400	-1290610	20724600	16530900	49098100	2190820	5353420	6519590	17935000	11117300	80542600	14293300	28439100	57526100	11161400	88946400	53977100	25404300	54802200	16258900	16242100	6000760	10202700	3017700	-50721800	118388	29600500	2961220	14260400	64380700	22929600
2.88..2.89	11616000	31017200	86926400	30432600	8339870	38566800	6263340	92217500	18127700	56339400	52711700	9044960	27187700	102601000	37263900	26946800	31402200	33530200	39018300	-11844600	60718100	24418700	48828600	17546900	11010600	8757960	22011900	49349700	71351300	12235600	9527860	67198600	41589300	111668000	46061500	27105300	51530400	17611500	18619300	10978200	26041100	21911600	-58898000	7555480	28642900	1990610	-16194800	107713000	11986900
2.89..2.90	4651240	13100100	101770000	30565400	14602200	22826600	37154900	83376500	22552100	53947000	37338100	6387330	16814500	70634200	23812400	8106220	7777140	5971720	62180300	-9197600	30685700	13963100	58495500	6030090	3020210	18376900	24282800	35775200	43741600	32950700	29972900	86226700	31450300	127458000	43661100	27685800	46031900	25300500	20592400	15160700	28376000	32375300	-44599600	-386885	8054190	4138290	-30920300	81047800	1508470
2.90..2.91	7145750	17689300	91365100	47062800	10937500	18349700	30881400	107385000	2779870	52612300	42450600	16960200	28059200	82796200	35991200	3335230	26092700	38978400	47376000	-10660900	41378000	534913	71883500	3533840	8366890	12714700	15843500	74929200	79050400	7459020	22442200	80679900	24147300	107182000	55670100	26889500	40234500	32840600	1914910	14970500	22205500	12338200	-32266700	6019980	25966200	2333800	-52707300	87801600	15517100
2.91..2.92	6942080	11618800	144750000	36187100	13097500	9805520	17580000	91316500	6708940	46925700	38630100	6450910	18167100	74803200	31026800	10691800	-38373200	57327600	43497100	-5104310	34942700	9629200	61804700	26134400	8659340	6058420	28717100	81517500	37809600	1930590	31293700	80067200	20929300	79074000	40660800	36179700	30156700	23496400	20854500	21692400	18880500	24217300	-56885600	4624430	33880500	1958530	-8616690	104999000	31118200
2.92..2.93	45002800	166834000	398967000	231085000	35451300	116755000	136243000	370407000	164091000	306421000	175049000	356999000	169822000	421065000	253578000	219966000	266427000	162646000	264930000	139830000	238048000	200470000	244708000	142974000	31276500	111462000	177966000	365952000	205645000	133385000	163749000	225306000	167510000	403322000	176361000	157964000	225256000	124881000	129356000	155344000	227639000	235091000	68623800	132902000	94655200	20564800	223805000	290532000	140983000
2.93..2.94	32553800	175348000	407519000	191526000	30844600	98922800	116520000	316115000	153481000	342387000	131342000	180442000	111940000	351247000	231832000	193814000	229328000	131700000	167547000	63372400	135625000	135988000	192245000	88727900	27360700	103648000	107448000	217387000	216937000	127387000	155653000	253286000	177145000	335115000	154636000	151351000	187836000	108956000	101469000	105517000	244954000	147524000	67663700	102719000	72936800	11263300	167854000	225730000	103923000
2.94..2.95	23405600	134617000	393447000	170897000	22049300	114405000	99284900	265648000	159743000	247464000	155456000	392692000	138731000	416661000	281621000	218445000	299856000	157624000	237237000	86869900	147676000	161185000	142993000	111644000	18963600	80214100	124252000	187825000	175856000	106827000	129279000	183640000	155260000	359181000	185910000	101686000	161916000	135999000	130063000	117056000	141929000	183451000	15604400	83281100	97744800	12874300	272774000	309736000	113155000
2.95..2.96	12225900	55637900	216370000	77428000	16531900	41209900	48164400	161940000	30841300	93704000	63719700	97897800	42281100	170904000	70190200	61440900	57099900	98034800	53885500	18224900	61958900	41567300	72946600	25584400	15199300	36654100	43771900	135668000	70574800	54480300	50787200	104722000	53714600	159779000	57855000	34033000	105644000	50680500	39115300	44939500	50421500	53796700	-20665500	26792500	50505800	5366700	29540300	133267000	37179500
2.96..2.97	35895900	173193000	441119000	209844000	35058700	105999000	139158000	322844000	174765000	315789000	150644000	332373000	147303000	373917000	239840000	205792000	327412000	169976000	271211000	91595000	173063000	145175000	200567000	116950000	32768300	106923000	135666000	311877000	257989000	156655000	137566000	246139000	188894000	412057000	213329000	123426000	218800000	146953000	134029000	141095000	231918000	172312000	49795200	118734000	112958000	15228700	283929000	332250000	120603000
2.97..2.98	39643600	194085000	507607000	225039000	37980900	123657000	131980000	369858000	242216000	338950000	180199000	413081000	180886000	478860000	335273000	248296000	357319000	197463000	304856000	96191200	195684000	157774000	214153000	133935000	32140100	119657000	155812000	327157000	286683000	170431000	149923000	265864000	227690000	465402000	240789000	146627000	240257000	161917000	152896000	158074000	237014000	203959000	69379600	128457000	121280000	16665400	339831000	359867000	137944000
2.98..2.99	23465300	119361000	336920000	131582000	25483600	97042400	73039800	225764000	194620000	184312000	143660000	353605000	129622000	379012000	289414000	180115000	242525000	159630000	232795000	55162300	133099000	163495000	124424000	106409000	20258900	59288000	91940500	201383000	187222000	109988000	99009400	154129000	127279000	291244000	173361000	97869600	144201000	138715000	107486000	110511000	103174000	160754000	-1012580	71263900	85529900	10994800	204063000	276716000	85707500
2.99..3.00	35067200	111335000	366949000	155172000	28129000	73569800	111756000	254397000	124693000	234527000	92860400	155570000	73943400	192572000	112292000	154387000	145898000	88184000	135449000	30605200	122229000	85076900	154209000	59457300	23555300	60816400	82661100	292255000	180203000	87250800	87519100	192462000	139144000	283050000	113750000	103118000	168843000	66825500	64988300	73432100	174686000	86545600	5285890	73762700	68413600	8710630	126450000	201453000	63335200
3.00..3.01	35850900	245346000	618232000	231768000	35178300	161494000	151620000	328256000	282459000	330977000	225679000	624816000	215975000	583684000	473688000	332150000	467779000	287373000	419936000	119644000	237592000	252353000	193441000	189775000	29062600	111130000	203493000	288569000	359536000	169753000	166261000	262896000	237584000	493810000	290741000	148735000	232234000	236671000	187724000	205015000	212674000	267902000	65931300	139082000	157526000	20542500	401254000	454376000	178947000
3.01..3.02	22477900	87103900	322550000	113440000	18744000	60362900	69853700	180007000	130803000	116086000	92479000	205358000	71310700	257543000	149492000	143222000	157210000	115353000	168336000	24216700	117684000	95332600	117495000	72713800	16634000	36405900	73593200	182863000	154913000	54499500	69728800	125543000	86592000	247270000	102538000	68185500	112458000	75755600	76463600	72349600	93039900	88700700	-10889500	41351400	59996500	7995660	98524000	210164000	58275800
3.02..3.03	23410000	144447000	533414000	140695000	26972400	88651400	106197000	248941000	175477000	130700000	123322000	344369000	103810000	335529000	209901000	229136000	198307000	161385000	255142000	56006700	145432000	144567000	128944000	104303000	20803900	49259900	137878000	178818000	218981000	66597400	82449100	152965000	113243000	314273000	155602000	64406100	123189000	133313000	77212900	134950000	122339000	150060000	-12868200	63466100	97217700	14255400	214791000	302661000	94292500
3.03..3.04	42550400	148436000	607530000	179886000	33801600	142606000	109584000	311985000	197490000	232262000	207118000	386494000	137009000	495186000	289034000	271666000	294217000	241858000	305603000	85564800	209115000	181165000	195132000	113043000	27619900	84486100	169821000	245342000	287225000	166435000	149208000	208980000	156988000	375392000	185525000	146439000	202837000	176869000	133116000	200087000	170036000	167759000	55612900	118608000	112408000	17659700	238802000	337033000	120353000
3.04..3.05	32456300	178085000	583314000	171296000	30843800	109864000	122558000	283477000	203047000	295898000	200116000	395192000	140232000	457077000	315425000	248421000	266428000	209425000	310588000	85062000	174532000	164062000	176043000	124813000	24230700	91855500	159301000	266938000	308035000	146783000	155048000	213135000	157080000	373146000	205402000	128311000	186938000	163540000	129503000	185565000	190718000	176260000	45002100	103701000	99869500	15568600	223640000	331843000	116769000
3.05..3.06	18581200	93377600	326050000	98550100	20911800	63501100	46312100	199762000	113355000	91935800	95298300	175933000	72084200	214710000	136005000	138092000	130588000	116477000	153105000	19388700	90036400	91194000	83113600	68526600	14997100	33884600	80020000	155397000	181177000	63684500	62121500	123018000	70903000	248498000	91500100	62433900	109761000	73017700	42624900	90804800	71600300	86175000	-44861800	37412400	71236600	8454740	128750000	191879000	58740100
3.06..3.07	19003200	72983400	293750000	109572000	21715100	52746900	63778100	208344000	101927000	141091000	71018600	162798000	63859200	196493000	58820000	105088000	97345300	102709000	181144000	23243000	82575500	90594300	103512000	57566600	17637200	55565700	83160500	155283000	101095000	66640400	81696000	151473000	87166500	220866000	107723000	78553900	132483000	63660100	63255500	66645300	90192500	95865800	-44678200	44920000	53870100	8394240	32872200	185960000	28246300
3.07..3.08	18779400	75474400	318505000	85918000	18903800	41893600	55527500	159912000	92202700	115048000	73299300	114456000	43183500	202740000	49977700	58945200	120308000	89028700	138698000	-3361860	82589000	54538900	106690000	54145400	11561500	43003200	56347200	105033000	110311000	55530800	73254300	142213000	84456600	238094000	109566000	84067100	123344000	52337600	55886900	59721100	67584800	73548300	-48416000	26152900	49501100	5558330	47821700	166638000	48887300
3.08..3.09	39797000	130761000	419917000	180610000	29678500	95826400	147923000	334955000	195842000	207163000	146832000	297948000	139651000	300217000	260928000	173996000	235724000	182578000	242646000	77831800	167703000	139203000	213868000	133246000	31124800	100121000	145536000	328158000	287684000	141255000	180595000	256461000	198392000	390770000	186687000	194943000	279535000	130510000	134293000	147757000	169932000	188039000	48519700	112423000	86189600	15210400	188868000	238640000	111099000
3.09..3.10	28089100	102764000	328023000	135740000	27346500	78039800	81347000	235002000	128152000	188861000	99486700	123142000	63101900	196565000	96842800	124694000	139410000	96063800	171549000	16673500	102669000	74645300	169847000	71014900	22293700	75322800	83648300	248563000	168051000	86535300	122068000	218546000	144870000	270395000	119354000	132634000	166718000	60513200	69098800	81639600	152355000	93740100	-9659050	54863200	60021100	9268120	69904700	220930000	47818100
3.10..3.11	31253500	71164300	337643000	142394000	27270500	60607000	73354200	298057000	103164000	201972000	89712400	178017000	53980000	155089000	100342000	84401000	120418000	95855700	133186000	89054.6	115978000	60426900	160278000	64177400	21859700	66961900	82709100	260240000	176698000	81230400	94174100	229849000	139097000	292038000	125933000	130496000	176343000	44734700	69731500	71324300	152878000	100484000	-13416000	55360200	69134800	10073000	65651500	200953000	58718600
3.11..3.12	48751600	134902000	329029000	252088000	39703900	103767000	141922000	424410000	139811000	276294000	137742000	229149000	120480000	272008000	133831000	125950000	193179000	158341000	170061000	43348600	143687000	95251700	235078000	110955000	30758900	124372000	94498500	399213000	256644000	137085000	153204000	300389000	202598000	355311000	149562000	193245000	280520000	97290500	96619300	87708300	234641000	158199000	60190000	103207000	92571300	15141700	117287000	259303000	92014300
3.12..3.13	35099900	104602000	419023000	168117000	28374700	72101100	91985200	346191000	144729000	218057000	113638000	209228000	71462500	230916000	95146300	70765900	150779000	111621000	161525000	8549290	143103000	98699000	174088000	89354000	24033800	89158100	83209500	298497000	230297000	96754100	123852000	264470000	161795000	343778000	136273000	118400000	212848000	68389400	79804200	77083400	194103000	102536000	41427400	63410000	82542400	9934300	73482900	270483000	62976900
3.13..3.14	29454400	125722000	407918000	165217000	26639800	87544900	77385000	296904000	176857000	196389000	111836000	171126000	62167000	179475000	126820000	97286700	145963000	138081000	187130000	1507110	126171000	95267100	184467000	73266900	26102500	89868400	83590100	266611000	211168000	94622500	131919000	281312000	157133000	304447000	156991000	139823000	191209000	80648900	90913700	69601100	176336000	85088700	-15529800	51908600	94045600	9012060	65183700	247188000	60631800
3.14..3.15	31061000	94736900	408606000	103954000	23315700	52463000	70876900	277005000	67344300	178022000	97575300	192661000	73902600	203158000	103348000	70969300	67420400	96403000	161845000	3019140	125485000	90893300	150780000	59854900	24822100	68207000	90661500	210597000	184603000	59889200	104039000	257078000	122992000	300453000	124180000	112778000	217110000	67490100	50114600	81189400	127784000	84044600	-37157000	42605200	75480600	9391780	64913000	219427000	48919400
3.15..3.16	23863800	81731000	357835000	116483000	22142500	72705200	69393200	264378000	78642200	155955000	102955000	108559000	43446000	159514000	90292200	87969700	95353300	136240000	132491000	-12770500	115763000	68117600	140800000	38586000	15814600	46886400	81491600	192415000	170204000	51445900	84830300	242593000	90284500	317948000	129024000	114682000	156294000	64638100	51559500	40677400	99312000	51042400	-67783600	21825800	73373600	7046230	-18196000	215702000	24153200
3.16..3.17	20969400	58367000	331298000	82836100	17090800	60922900	43262800	234421000	45522800	106991000	78677600	34024200	29796400	128951000	59845400	76238200	7950050	68599500	132446000	-23770200	89206500	43284100	131253000	29259900	21069000	47971800	75493800	195779000	165868000	21574200	67104600	203766000	77345000	264248000	97574200	80042900	146098000	39536700	42235500	44875800	71786000	39602000	-110927000	17404300	48347700	5144030	-43532000	215373000	8460540
3.17..3.18	35557600	102089000	409607000	135734000	31192900	69989000	83113700	367826000	71426300	207253000	115111000	124228000	66167500	214406000	100504000	106396000	100346000	104843000	183815000	-1793320	142331000	97590800	181992000	48925100	23689700	72932100	112339000	353994000	211449000	53790000	115066000	252576000	124776000	375008000	140100000	92885300	206421000	59983700	61448500	84932400	132427000	89511200	-71789800	38732400	80221200	11294800	216278	288138000	46705900
3.18..3.19	32632100	125572000	535431000	166190000	27088900	95694500	74087700	402261000	157506000	215369000	139734000	198935000	68467700	243224000	105262000	115655000	99569800	149421000	222206000	-12499700	145422000	103872000	207829000	71848700	27078600	100569000	110749000	856693000	208305000	73997200	138320000	303549000	148805000	418645000	169828000	151413000	246630000	101530000	77767900	99696300	153438000	98825000	-75346800	39955200	92126900	10920400	-34635400	334606000	27142200
3.19..3.20	77064800	225568000	799427000	285603000	44423800	157896000	188886000	784603000	240064000	486749000	289998000	713133000	238210000	492156000	376336000	282069000	353397000	289588000	423125000	54444500	305699000	244985000	361200000	158234000	63469000	185498000	264348000	946037000	455503000	350653000	352743000	596440000	375113000	911401000	381317000	351079000	643717000	246801000	234030000	257778000	369703000	276957000	156596000	159773000	205423000	32017800	273818000	702259000	148333000
3.20..3.21	205969000	635747000	1990340000	842252000	86656200	437638000	552314000	1595250000	769161000	1183490000	623190000	1347370000	480840000	1159250000	1020300000	624295000	1085220000	725035000	1235130000	279910000	594253000	565855000	667089000	466768000	129101000	456099000	486114000	1775240000	1660680000	741411000	706786000	898408000	844306000	1830010000	841764000	593801000	1208420000	645842000	522589000	460163000	988679000	528424000	504227000	363153000	400207000	55159600	715729000	1071750000	323092000
3.21..3.22	165749000	640171000	2453210000	809925000	80774400	481699000	576498000	2033550000	847608000	1341140000	704303000	1801260000	582540000	1586660000	1202720000	824804000	1413780000	830553000	1236080000	284690000	773298000	724724000	760493000	463117000	131449000	453225000	617218000	1803980000	1577350000	887230000	895909000	1368150000	957865000	2423620000	985953000	780834000	1463270000	562524000	565845000	553229000	1176180000	704500000	647683000	445765000	559051000	71701100	980135000	1517270000	433025000
3.22..3.23	893129000	4641150000	11295900000	5057060000	517830000	3541140000	3710500000	8908390000	5854480000	9214490000	4455540000	13774400000	4799110000	12390800000	10521600000	5931210000	10531000000	5525280000	8230970000	2745350000	4143470000	4563480000	4529180000	3330040000	798807000	3298450000	4771560000	8083000000	7284070000	5789330000	5761350000	6121760000	5416750000	12916800000	5713790000	3800470000	5970680000	3640340000	4085960000	3749640000	6403940000	4639170000	3657940000	3081760000	3265650000	545846000	9564000000	7689440000	3438910000
3.23..3.24	469183000	2132370000	5815130000	2168750000	246740000	1202800000	1760680000	3579620000	2014810000	4968160000	1987450000	5048470000	2099270000	4968860000	4700960000	2845000000	4263500000	2421570000	3584820000	1215560000	1771960000	1916340000	1577260000	1227290000	321119000	1142310000	1506730000	3067630000	4674470000	2670890000	2687800000	3582140000	2959960000	4988780000	2817040000	2309210000	3170390000	2780600000	1983030000	1698590000	3216160000	1930970000	1860560000	1269810000	1164650000	167216000	2969750000	2936440000	1244680000
3.24..3.25	502697000	3216880000	7516690000	2572990000	390639000	1947380000	2225920000	3949820000	3390150000	3550280000	1893350000	6410900000	2074950000	4434060000	7189950000	3613190000	6602900000	4109490000	5855740000	1839250000	2286490000	2817010000	1782080000	1930620000	432763000	1739910000	2378510000	4378100000	6655350000	2195460000	2705240000	3047910000	2906200000	5710930000	3874380000	2230940000	2666150000	3443050000	2759900000	2303490000	3965530000	2846900000	1356690000	1853460000	1848960000	290575000	4587310000	4568370000	1843490000
3.25..3.26	267462000	2066850000	5717150000	1487490000	185624000	1044960000	1357370000	2860590000	2099000000	1987270000	1194930000	6145160000	1158350000	2702800000	5421450000	2048050000	4371100000	2774020000	3894620000	1010310000	1695210000	2490920000	1220340000	1208620000	272666000	784578000	1877090000	3082500000	4067590000	1425050000	1847560000	2666030000	1870560000	3958640000	2647460000	1572100000	2056940000	2385820000	1795430000	2189490000	2248340000	2495920000	955814000	1110630000	1418820000	165625000	2164400000	4369690000	1008770000
3.26..3.27	1415750000	5478410000	10725100000	7229040000	1491590000	5750860000	7449180000	11728700000	7752480000	6452960000	6652580000	11378000000	6531330000	10488000000	11898700000	8433050000	10323100000	9902300000	8915040000	6078780000	7070830000	6462610000	7866410000	6886620000	935792000	3678210000	5213360000	10392200000	9846790000	6267610000	7642550000	7168200000	6893880000	11186700000	7311560000	8339050000	8573230000	6842820000	6279030000	6011720000	6929610000	6898810000	5606180000	6868780000	2989270000	516474000	12224200000	9465940000	6217180000
3.27..3.28	2354350000	10146600000	16096000000	10890100000	1990400000	8157470000	14604300000	15923600000	12434200000	13366100000	9119090000	17548300000	10499600000	17511300000	18231100000	12691500000	13950900000	14174300000	12444300000	8448310000	10205300000	11216000000	12024300000	10332000000	1435690000	6267260000	7384080000	14293400000	17692600000	10408700000	12342000000	9814160000	10725500000	14975400000	10582400000	12343600000	11511800000	11068500000	9355000000	12951600000	13638300000	11191900000	12302700000	10501500000	3739680000	652614000	15761500000	11261300000	8517660000
3.28..3.29	251077000	1178810000	2814690000	1152800000	147406000	527445000	877379000	1754030000	1442050000	1614820000	573575000	2116830000	761433000	2015960000	2126910000	1420710000	2108030000	1377530000	1662210000	718780000	797650000	983367000	523662000	839979000	197325000	527629000	531716000	1268440000	2193690000	1230430000	845145000	825329000	1248740000	2300420000	968126000	804968000	1117350000	1160060000	1025590000	790816000	1641870000	904226000	1497730000	776967000	371009000	64680800	1569970000	1177660000	710429000
3.29..3.30	169575000	677616000	1283290000	694044000	83373600	295699000	450384000	1469560000	730952000	905754000	375355000	1235050000	464581000	1075240000	1088270000	799081000	1447540000	773309000	938018000	399133000	452442000	540694000	379515000	453876000	115902000	574119000	332517000	735759000	1067770000	976991000	818348000	517696000	1074080000	1824420000	828319000	618177000	1139550000	616156000	568466000	388254000	1562410000	537006000	1162120000	486306000	301630000	43173700	1024870000	692763000	400386000
3.30..3.31	157216000	849680000	1431600000	940847000	114328000	353718000	491045000	1145890000	1072140000	926408000	362831000	1309600000	448034000	1263250000	1157800000	871032000	1534020000	945215000	1089110000	395124000	516593000	588599000	448338000	531314000	166255000	648998000	348532000	890914000	1433460000	711653000	750509000	1095580000	1192370000	1422180000	711690000	813324000	700120000	591935000	714476000	406937000	1683450000	524765000	802796000	433493000	268163000	42264400	981183000	809367000	438619000
3.31..3.32	66145100	260275000	472053000	279603000	37769400	97035700	140789000	452456000	306664000	270495000	77265800	344307000	122805000	322170000	325173000	261993000	678687000	301084000	301918000	122461000	128703000	160975000	144982000	142462000	53626100	275186000	105572000	450260000	462370000	362061000	486305000	703856000	475453000	654924000	590845000	695136000	336876000	191872000	235091000	140581000	844504000	149511000	402080000	153795000	77232400	12585300	318235000	198510000	112305000
3.32..3.33	61273200	330198000	531336000	359524000	48337700	162326000	205692000	470537000	381259000	437896000	209111000	617102000	233408000	503130000	504464000	347469000	685143000	352245000	393941000	159799000	232228000	244407000	247160000	206060000	62674400	304045000	182539000	578931000	523109000	354954000	416263000	1378140000	537760000	639969000	438325000	485602000	341958000	259725000	310917000	192898000	780223000	279434000	329869000	197627000	128864000	22572100	511566000	394084000	195125000
3.33..3.34	58826200	255797000	648535000	317571000	47287200	169715000	239154000	492662000	334911000	463321000	226461000	664176000	239396000	576639000	458812000	342771000	568877000	304302000	419222000	182732000	249417000	262201000	224819000	203374000	51970100	189737000	186498000	504800000	451530000	341460000	312131000	668942000	388301000	631878000	400322000	412152000	373345000	239616000	254332000	210427000	514995000	277251000	320566000	197074000	157688000	26558200	558058000	485646000	218094000
3.34..3.35	49681300	229760000	586271000	246590000	38603800	125700000	160997000	434877000	293837000	369543000	149429000	444055000	161799000	436203000	363022000	217429000	382414000	237933000	325627000	113414000	202071000	199148000	156565000	151560000	49243000	140641000	149684000	358223000	393343000	263072000	231136000	524202000	277990000	543229000	242923000	189199000	328715000	168790000	198519000	165108000	374978000	216704000	284116000	162992000	124739000	20111600	308791000	352125000	160758000
3.35..3.36	79029600	335774000	774815000	472982000	62666100	168071000	258789000	573966000	452029000	696627000	267304000	661224000	251731000	491950000	631247000	303740000	569046000	368527000	633774000	180051000	289318000	261042000	318095000	213200000	77022000	246347000	289463000	542171000	566687000	360547000	319633000	314377000	388847000	1139990000	326166000	336646000	449517000	310592000	323189000	148581000	521929000	290094000	391142000	225433000	193277000	24492300	554716000	397946000	246652000
3.36..3.37	51758600	203747000	654419000	238025000	35638900	130372000	197359000	417465000	275497000	390147000	153510000	260059000	120645000	362808000	311548000	174666000	332886000	255327000	356273000	66300700	181349000	129778000	172118000	109489000	39982600	154146000	130636000	316715000	429554000	244734000	251264000	263488000	273907000	581317000	256459000	203546000	293454000	180166000	177823000	108888000	414316000	164442000	207829000	128100000	149888000	13292500	284176000	287611000	122985000
3.37..3.38	127066000	626392000	1777140000	699377000	117876000	525829000	560190000	981447000	790895000	914627000	492200000	1260920000	534456000	1179790000	1371950000	909977000	1283580000	908198000	1271470000	478351000	563752000	562660000	470215000	485033000	99388700	401138000	526255000	1121460000	1462710000	493544000	533820000	676021000	609667000	1304990000	750174000	447163000	578124000	726605000	582085000	482797000	809419000	600142000	302644000	467229000	432388000	72313600	1218710000	1049460000	489405000
3.38..3.39	119361000	648620000	2211830000	674985000	111301000	546259000	586502000	1018890000	843082000	1036590000	518565000	1378080000	557771000	1331610000	1499790000	982946000	1335930000	977608000	1373470000	494273000	575504000	605645000	451596000	510414000	85136800	335399000	524022000	1257800000	1580760000	489746000	563457000	706809000	566477000	1326290000	815053000	521368000	623320000	792122000	597861000	585728000	733394000	652872000	294602000	479691000	439835000	68199800	1238220000	1184640000	530302000
3.39..3.40	231409000	1433590000	4710470000	1196800000	180891000	899687000	1055500000	2157320000	1483960000	1721000000	904842000	4653970000	998310000	2258750000	3731090000	1872550000	2968700000	1944150000	2909470000	1080490000	1266550000	1803430000	736288000	962103000	193157000	599457000	1620600000	2626450000	3100220000	956462000	888659000	1207870000	1088450000	2873330000	1481480000	788766000	1377500000	1708160000	1213120000	1685650000	1386070000	1849920000	640484000	969108000	1077030000	171539000	2443340000	3519310000	963185000
3.40..3.41	427471000	3162000000	7849360000	2385880000	356630000	1738360000	1929080000	3397650000	3408010000	3501640000	1596900000	5488590000	1862980000	4366690000	7213780000	3490970000	6363560000	4057420000	5632340000	1705130000	1947210000	2629150000	1413230000	1893910000	322606000	1269560000	1947700000	3671940000	6056970000	1726970000	1949720000	2269950000	2187720000	4535440000	3266780000	1610450000	1962240000	3318320000	2472150000	2047060000	2825270000	2462820000	1238450000	1660910000	1559920000	241169000	4037730000	3801750000	1693670000
3.41..3.42	411108000	3345970000	8552960000	2024380000	271236000	1413900000	1679850000	3541870000	3015750000	2905020000	1364600000	7946340000	1692910000	3602810000	8344030000	3197170000	6708660000	4082600000	5975810000	1652750000	2107220000	3454710000	1195830000	1668460000	377039000	1221810000	2784970000	3396510000	6040220000	1857560000	1981410000	2072630000	2230760000	5289610000	3359540000	1471210000	2409320000	3608160000	2631990000	2733680000	2906920000	3316790000	1448050000	1613530000	1880090000	285805000	3623520000	5426020000	1454750000
3.42..3.43	537823000	3280500000	8351810000	2922240000	461367000	2131670000	2328840000	4151380000	3883350000	4245050000	1919670000	6487290000	2244630000	5301970000	7108430000	4144100000	6506970000	4338930000	5881150000	2188140000	2318060000	2743440000	1671350000	2286680000	360355000	1361780000	2200620000	4360750000	6458040000	1923610000	1928490000	2353090000	2311980000	4991500000	3191660000	1743820000	2249230000	3466540000	2560140000	2383040000	3016760000	2637850000	1528420000	2029070000	1647180000	290630000	5130260000	4530170000	2161880000
3.43..3.44	302904000	2178910000	5277000000	1661660000	230094000	988639000	1165020000	2522450000	2286770000	2252760000	914723000	3921460000	1064970000	2791980000	4706240000	2167120000	4258670000	2653900000	3556050000	1036610000	1348040000	1902700000	886479000	1216060000	243403000	800545000	1357940000	2027120000	3743370000	1191760000	1203130000	1370550000	1595120000	3149060000	1982890000	1019500000	1487690000	2116090000	1597940000	1319550000	2074430000	1697010000	1195400000	1069300000	1014380000	154121000	2329510000	2669890000	1059240000
3.44..3.45	253875000	1080020000	3188030000	1300810000	199830000	893959000	1026620000	1811300000	1488650000	1856510000	876932000	2273890000	925761000	2150440000	2534630000	1635010000	2306200000	1617200000	2191990000	879630000	967917000	991236000	824354000	944656000	154187000	541586000	794165000	1766180000	2414360000	922891000	807414000	876803000	960933000	2201410000	1124730000	756694000	1027490000	1290490000	1028690000	849052000	1236070000	1007780000	700261000	888039000	618947000	111380000	2082380000	1696260000	905017000
3.45..3.46	332560000	1861600000	4929500000	1979790000	311864000	1386690000	1533070000	2614390000	2437960000	2905100000	1222050000	3548610000	1365510000	3506000000	3985460000	2582730000	3551320000	2560540000	3360730000	1301660000	1411880000	1560720000	1205860000	1454910000	215651000	898713000	1191200000	2606470000	3943230000	1196010000	1177540000	1277440000	1559340000	2984390000	1690230000	1061180000	1364590000	2037420000	1492000000	1382560000	2028620000	1520200000	986905000	1267590000	943151000	160728000	3136850000	2453980000	1376960000
3.46..3.47	439672000	2341680000	6383450000	2450940000	408852000	2059470000	2175790000	3329400000	2975520000	3537370000	1854710000	4924910000	2050190000	4401310000	5555170000	3746770000	4960130000	3394660000	4868400000	2098490000	2003890000	2156640000	1569050000	1960820000	306644000	1204110000	1960260000	3841710000	5388940000	1670860000	1614800000	1840570000	1806670000	4296130000	2531890000	1531780000	1967440000	2840060000	2186220000	1901570000	2381810000	2239680000	1059530000	1898670000	1456440000	279465000	5201760000	3734830000	2045330000
3.47..3.48	347238000	2170230000	5960890000	2016670000	309323000	1670530000	1860600000	2547230000	2805120000	3555900000	1526660000	4689830000	1947920000	4206270000	5386040000	3037340000	4197940000	2996940000	4372350000	1637500000	1662540000	2000840000	1341170000	1706470000	220078000	1112860000	1527370000	3163510000	5122380000	1538820000	1518230000	1643400000	1600380000	3509520000	2203470000	1226210000	1587540000	2751600000	1970490000	1872170000	2176640000	2070240000	1073400000	1533750000	1125600000	212505000	4081840000	2754240000	1625030000
3.48..3.49	182386000	1041330000	3260050000	1068880000	176903000	886799000	993062000	1588370000	1313930000	1700540000	850505000	2235330000	919045000	2118270000	2514550000	1678990000	2187260000	1490950000	2131100000	935404000	901245000	969073000	697331000	880108000	120829000	501005000	839941000	1809170000	2480090000	768661000	737162000	925152000	827715000	1969310000	1133860000	715746000	924080000	1279530000	963291000	905233000	1099440000	1002860000	524054000	846363000	645664000	119367000	2433430000	1662900000	955797000
3.49..3.50	458027000	2706800000	6966370000	2514510000	415196000	2152570000	2380410000	3369830000	3351710000	4225300000	1938880000	5748150000	2406190000	5113250000	6570380000	3936470000	5303760000	3742090000	5419460000	2167870000	2103790000	2474750000	1619520000	2150860000	307275000	1360350000	2060450000	3962240000	6286190000	1904580000	1770260000	1903630000	1913130000	4495580000	2735380000	1465900000	1996210000	3331820000	2446910000	2258040000	2571230000	2551500000	1253170000	2018170000	1489320000	289866000	5388380000	3627000000	2122400000
3.50..3.51	65514900	338705000	1188580000	394910000	61951300	242862000	281864000	574759000	450255000	635926000	250825000	798674000	290230000	769926000	810125000	536085000	720663000	458064000	594120000	269380000	308515000	308223000	244283000	271888000	45290800	167575000	209469000	548633000	759375000	315494000	262179000	277636000	324505000	688786000	318532000	237864000	355003000	410701000	315258000	287744000	449456000	315379000	258776000	271532000	163148000	29942800	700628000	452523000	292253000
3.51..3.52	278520000	1396250000	3630160000	1484800000	246880000	1164560000	1298030000	2053280000	1777290000	2251730000	1104400000	3007750000	1265150000	2663200000	3336180000	2196150000	2898600000	1984540000	2918810000	1212820000	1201430000	1314640000	961576000	1180870000	185800000	738047000	1125670000	2273860000	3194560000	1092400000	974888000	1109660000	1101120000	2617690000	1480260000	860573000	1214690000	1733280000	1337700000	1128880000	1450090000	1354170000	713486000	1135250000	819191000	161314000	2994730000	2153240000	1185780000
3.52..3.53	204034000	1110060000	3076050000	1148440000	181982000	861146000	984315000	1565520000	1451070000	1889050000	823564000	2379910000	977997000	2191660000	2632550000	1657310000	2254840000	1532030000	2176780000	868832000	898167000	1027740000	774991000	906143000	137699000	589013000	796604000	1731870000	2534010000	872353000	796381000	870049000	927140000	1996990000	1161520000	656096000	957621000	1379150000	1005970000	898177000	1213530000	1027720000	619834000	825507000	591806000	110129000	2197060000	1539540000	876405000
3.53..3.54	106797000	541966000	1737870000	647731000	85678900	400659000	494997000	839552000	700901000	1029230000	422498000	1104470000	467394000	1172300000	1219050000	769205000	1089770000	728508000	988922000	397183000	427300000	492560000	416360000	437719000	69492300	294068000	357534000	894133000	1310120000	443397000	398294000	503581000	516674000	1005450000	558063000	402214000	496532000	648680000	493557000	472387000	686765000	495637000	311442000	410068000	265778000	47496600	1032600000	716543000	428744000
3.54..3.55	217668000	1122060000	3131040000	1207950000	196546000	909790000	1024120000	1687580000	1463670000	1853650000	881064000	2428170000	1015710000	2266610000	2667460000	1711760000	2320470000	1615560000	2256850000	927659000	976192000	1059540000	816004000	926415000	145950000	595056000	873954000	1856210000	2597600000	878577000	853231000	1008460000	950887000	2119800000	1202710000	742850000	1016250000	1411750000	1040560000	954040000	1251040000	1100570000	564707000	887860000	666193000	121487000	2321600000	1692040000	937547000
3.55..3.56	325554000	1722610000	4619130000	1796570000	268184000	1248560000	1443770000	2352960000	2201060000	2602610000	1315260000	3665150000	1577760000	3657160000	3800190000	2496230000	3426310000	2479880000	3256530000	1393780000	1535050000	1688030000	1193060000	1529070000	222693000	856076000	1306160000	2495120000	3580060000	1256640000	1296500000	1434290000	1425730000	2929990000	1761040000	1025520000	1527490000	2055730000	1565900000	1525230000	1806600000	1713700000	1016750000	1325510000	945075000	173406000	3467130000	2623920000	1422990000
3.56..3.57	148133000	732002000	2129840000	842300000	121902000	437527000	512536000	1167630000	971000000	1123570000	426490000	1300580000	471589000	1637450000	1233380000	956681000	1366110000	948484000	1097530000	436434000	579884000	592904000	443330000	564915000	93874300	273571000	347482000	1011600000	1226060000	450967000	461064000	569611000	619882000	1120680000	586446000	430478000	524374000	689018000	542481000	484068000	829601000	522433000	453157000	471196000	306204000	45365200	1038900000	951259000	506930000
3.57..3.58	159165000	715403000	1958140000	948519000	149166000	440348000	466033000	1344080000	1070900000	1051690000	386040000	1294960000	380221000	1528690000	1189750000	933056000	1385910000	982526000	1152130000	383776000	563066000	543892000	485972000	576669000	105429000	268719000	339755000	1152050000	1028330000	427169000	394392000	590997000	665560000	1163770000	531326000	437406000	539311000	587393000	488441000	372190000	846115000	430375000	433658000	379651000	322526000	41180400	851945000	993063000	474848000
3.58..3.59	241289000	1125850000	2840350000	1457390000	206379000	719764000	754245000	2131720000	1640850000	1801700000	694660000	2240130000	696502000	2599930000	1941960000	1442830000	2267010000	1470920000	1752990000	584186000	921040000	917571000	786962000	901917000	168283000	467696000	633227000	1606070000	1588680000	770709000	721859000	937508000	1061910000	1990960000	875863000	695412000	900586000	876925000	758881000	602932000	1296230000	728660000	714251000	637773000	541116000	72577700	1538730000	1619780000	759272000
3.59..3.60	257143000	1240700000	3132520000	1563170000	221029000	762223000	811433000	2233490000	1749830000	2048720000	780491000	2465020000	775938000	2838470000	2100860000	1555240000	2417940000	1517510000	1868100000	637665000	975398000	953313000	878138000	929174000	185646000	505029000	713707000	1945360000	1730090000	903266000	849053000	1050950000	1208460000	2219020000	987213000	783499000	1068530000	946456000	831346000	681557000	1422450000	804104000	807068000	656463000	583206000	84998600	1655040000	1776650000	846578000
3.60..3.61	315131000	1524360000	3668810000	1967700000	288280000	929646000	960087000	2689280000	2228060000	2385210000	886704000	2967260000	887566000	3364850000	2479570000	1903900000	2982210000	1932020000	2278030000	787363000	1188850000	1190280000	1027520000	1184480000	230804000	623934000	805687000	2236390000	2106370000	1002000000	953500000	1251210000	1501940000	2471030000	1174640000	941544000	1181460000	1176610000	957198000	817482000	1745450000	930689000	955716000	789510000	663033000	94655500	1933340000	2138640000	1054660000
3.61..3.62	282547000	1370570000	3106250000	1673760000	256600000	773860000	812406000	2440290000	2015740000	2119740000	647307000	2445030000	671732000	2919000000	2004520000	1657010000	2605160000	1741590000	1878930000	670784000	1033820000	1050410000	772295000	1056750000	198677000	475673000	577656000	1698770000	1845820000	756942000	617679000	1040120000	1287590000	2028190000	892700000	776927000	976115000	998188000	785203000	658719000	1561380000	726365000	914424000	657692000	503849000	67581400	1426930000	1796090000	900300000
3.62..3.63	245872000	1122290000	2580520000	1500950000	231778000	673597000	742480000	1988890000	1702450000	1887790000	629028000	2048820000	637379000	2282330000	1746600000	1473660000	2151090000	1434260000	1648130000	565495000	852804000	882785000	847053000	883872000	163135000	530817000	485642000	1589350000	1862740000	789748000	742108000	1019300000	1295200000	1825430000	887583000	844896000	938685000	985978000	757011000	608896000	1512700000	686775000	793597000	609775000	448591000	62157600	1326930000	1529270000	787713000
3.63..3.64	300875000	1307140000	3107340000	1724000000	264187000	817828000	820406000	2443850000	1961270000	2031110000	738501000	2288120000	728806000	2735290000	2008730000	1728520000	2548750000	1763700000	1987670000	708333000	1033640000	1020560000	804928000	1054450000	195881000	502588000	585205000	1915260000	2056630000	777226000	703081000	1174790000	1304220000	2064860000	983367000	938220000	1014810000	1114710000	855197000	661033000	1530200000	752423000	824645000	717945000	530603000	73014500	1550210000	1847390000	932178000
3.64..3.65	258406000	1207670000	2816690000	1529900000	241776000	710078000	738758000	2228170000	1861010000	1813860000	558906000	2129010000	569747000	2530510000	1786770000	1557400000	2338980000	1592370000	1704720000	615410000	910920000	928726000	695378000	944123000	178673000	440346000	450408000	1713370000	1785310000	638278000	559904000	901608000	1198670000	1786260000	799082000	714088000	913969000	932697000	708371000	599473000	1463260000	612493000	732689000	607742000	445900000	57140600	1268420000	1613050000	852761000
3.65..3.66	245427000	1038980000	2623840000	1434860000	228844000	667189000	655014000	2042970000	1765230000	1579550000	536996000	1880370000	510078000	2283310000	1664100000	1324970000	2080670000	1482390000	1646320000	535419000	845451000	807674000	687654000	897770000	164504000	396946000	417358000	1651760000	1564160000	602797000	516846000	851152000	1073820000	1689780000	729959000	631389000	812574000	869222000	665991000	494592000	1232360000	538643000	705995000	541541000	417088000	53046700	1160730000	1501980000	763727000
3.66..3.67	325713000	1436230000	3384560000	1884140000	296771000	860703000	897489000	2723420000	2215710000	2227610000	732484000	2503010000	702967000	2989790000	2179770000	1866670000	2824730000	1880760000	2112420000	729797000	1106810000	1096140000	898064000	1127450000	218669000	560456000	590145000	2122750000	2163520000	804516000	748919000	1103680000	1440530000	2239030000	1008050000	894248000	1081830000	1134360000	873984000	698947000	1746530000	734463000	891445000	724369000	565950000	68244600	1569320000	1913020000	978567000
3.67..3.68	327659000	1402140000	3272070000	1879100000	277829000	853681000	924476000	2715250000	2079250000	2426250000	832955000	2467870000	817370000	2917380000	2165170000	1869680000	2753920000	1778260000	2085690000	712250000	1091520000	1061050000	961317000	1103430000	217495000	591678000	635458000	2176910000	2289750000	970057000	854737000	1281700000	1568470000	2395130000	1105280000	1006860000	1262270000	1218900000	942818000	730197000	1805550000	818433000	992506000	765984000	587829000	78489800	1628670000	1893120000	978450000
3.68..3.69	309690000	1323460000	3297510000	1796830000	270956000	827951000	930946000	2471290000	1938910000	2227040000	781082000	2276960000	745500000	2677260000	2058840000	1740860000	2556660000	1707790000	2029270000	682973000	995997000	986800000	988502000	999531000	204845000	595772000	600942000	2064580000	2300550000	902130000	894555000	1253700000	1500630000	2280370000	1080460000	939326000	1159500000	1154290000	912050000	675984000	1795120000	756324000	871415000	707376000	575377000	71648800	1517950000	1808880000	885046000
3.69..3.70	446655000	2044920000	5091110000	2466370000	390540000	1456690000	1602250000	3608110000	2876640000	3330270000	1303790000	3905480000	1390400000	4063090000	3908930000	2849630000	4135400000	2769220000	3615650000	1355350000	1660100000	1694210000	1362740000	1658210000	304443000	952754000	1222370000	3368200000	3995630000	1434020000	1319570000	1818180000	1986260000	3647240000	1854160000	1401370000	1795790000	2063310000	1586360000	1304670000	2418530000	1456790000	1265970000	1325490000	1038030000	162477000	3211050000	2943380000	1553990000
3.70..3.71	393853000	1809190000	4805750000	2214190000	338887000	1329990000	1485670000	3062290000	2546150000	3136000000	1194810000	3564230000	1358100000	3534430000	3670440000	2500280000	3590910000	2469780000	3296150000	1181670000	1477420000	1520740000	1390260000	1431700000	254712000	956499000	1115910000	3489770000	3857510000	1423310000	1342170000	1673130000	1805130000	3437010000	1781680000	1296510000	1703510000	1945590000	1507970000	1285350000	2336580000	1423020000	1196320000	1223880000	947955000	155320000	2971510000	2563270000	1368800000
3.71..3.72	626253000	2788340000	7023310000	3256820000	513482000	2154140000	2380490000	4645650000	3989670000	4447400000	1915450000	5431010000	2165720000	5114540000	5926890000	3949580000	5714770000	3892270000	5326330000	2020710000	2287820000	2422270000	2028190000	2249460000	432886000	1638660000	1987150000	4498250000	6073440000	2217070000	2106360000	2782720000	2658110000	5609090000	2955890000	2066410000	2640140000	3060760000	2468350000	1983530000	3550100000	2301860000	1808770000	2046220000	1557840000	278269000	5029360000	4060280000	2182970000
3.72..3.73	312503000	1480800000	4185860000	1899450000	280700000	1001270000	1132530000	2589310000	2283670000	2578850000	908248000	2719320000	972944000	3015470000	2750400000	2002940000	2905920000	1995540000	2447160000	916314000	1157130000	1213900000	1131250000	1172980000	207767000	728810000	776707000	2476530000	2916110000	1065820000	1044950000	1665920000	1558700000	2692060000	1360730000	1150240000	1307880000	1414810000	1108560000	992022000	2006530000	1055480000	1014830000	962853000	704163000	101916000	2198980000	1952600000	1081180000
3.73..3.74	477358000	2280830000	6097460000	2606350000	405535000	1746740000	1938170000	3746360000	3046620000	3703860000	1645760000	4761880000	1849790000	4459120000	4872130000	3274250000	4588010000	3144060000	4321760000	1716520000	1941880000	2038130000	1641870000	1879300000	324309000	1188690000	1639150000	4617920000	4898270000	1767920000	1614900000	2124350000	2073890000	4411110000	2313050000	1558790000	2217800000	2539130000	2004350000	1744330000	2717610000	2007790000	1402490000	1702160000	1290160000	229958000	4328680000	3481810000	1811170000
3.74..3.75	673595000	2801970000	7166640000	3477630000	515752000	2103480000	2390520000	5005540000	3937890000	4697200000	1955040000	6013880000	2265080000	5330690000	5994320000	3921020000	5744670000	3938010000	5478670000	2016350000	2428330000	2541350000	2197070000	2339670000	448575000	1818430000	1946860000	5173130000	6267260000	2537590000	2325210000	3036930000	3010760000	5944780000	2970430000	2257570000	3045440000	3130120000	2602730000	2109900000	4112890000	2464870000	2289270000	2121230000	1580410000	278243000	5126820000	4216340000	2142260000
3.75..3.76	582839000	2682360000	6765290000	3399000000	493454000	1755670000	1987660000	4353830000	3731930000	4367930000	1731550000	5068200000	1843400000	5465530000	4996740000	3621470000	5238800000	3600830000	4628440000	1604420000	2189540000	2251350000	1981630000	2171260000	379580000	1368900000	1483170000	4162730000	4985180000	1970420000	1895090000	2795880000	2794620000	4690940000	2411180000	1983940000	2344890000	2635020000	2077190000	1745690000	3569220000	2014770000	1986980000	1768060000	1267020000	197346000	4159340000	3646700000	1921420000
3.76..3.77	414771000	1749060000	4721790000	2294830000	296498000	1115170000	1342300000	3322820000	2426860000	2921570000	1299800000	3916710000	1337260000	3762710000	3354030000	2557710000	3712720000	2386090000	3159670000	1061660000	1647570000	1613460000	1424120000	1461710000	297275000	1098060000	1070860000	3384080000	3445080000	1706240000	1600470000	2379650000	2316540000	4020590000	1940000000	1585780000	2119600000	1857870000	1532780000	1337720000	2955740000	1601740000	1692220000	1265840000	970351000	143019000	3272020000	2905480000	1348000000
3.77..3.78	695709000	3425870000	8084320000	4009100000	577554000	2331730000	2617630000	5428370000	4307000000	5479730000	2590270000	7446390000	2799370000	7277560000	6708310000	4832780000	7071710000	4396150000	5899940000	2256420000	3017030000	3172010000	2725790000	2806030000	498248000	1796060000	2315500000	5579390000	6009610000	2871560000	2586360000	3511460000	3628000000	6407990000	3576130000	2442140000	3374370000	3421540000	2869880000	2599040000	4383410000	3248270000	2556260000	2466760000	1785550000	295116000	6397730000	5237590000	2677830000
3.78..3.79	810843000	3521330000	8265970000	4636320000	663328000	2364030000	2741970000	6007550000	4809370000	6054690000	2433620000	7295460000	2723210000	7292570000	6636020000	4930820000	7267590000	4556150000	6004380000	2241560000	3006880000	3099710000	2869970000	2890540000	552899000	2039030000	2218580000	5825080000	6194110000	3015200000	2545990000	3791840000	4027550000	6787890000	3496360000	2704940000	3494600000	3407720000	2897190000	2392510000	4976730000	2987580000	2923420000	2568370000	1716240000	284331000	6120380000	5076720000	2685280000
3.79..3.80	431611000	2198700000	5224040000	2566710000	370414000	1298270000	1481970000	3349450000	2898450000	3476070000	1264150000	3734440000	1378320000	4201800000	3737510000	2758910000	4150440000	2697520000	3341610000	1166370000	1611830000	1759450000	1419960000	1649860000	288026000	1009170000	1086180000	3091080000	3699580000	1518610000	1325050000	1840530000	2132660000	3368180000	1836270000	1421440000	1710600000	1931090000	1558310000	1392390000	2839190000	1586130000	1731590000	1340640000	923706000	142888000	3031740000	2599290000	1474680000
3.80..3.81	249313000	1149070000	2819230000	1421680000	210340000	674662000	741728000	2012040000	1586950000	1718430000	601031000	2058200000	635400000	2203700000	1785290000	1457880000	2164710000	1411240000	1631630000	621911000	870243000	909295000	710505000	879777000	163598000	507957000	531509000	1802160000	1855690000	800101000	651089000	977557000	1155770000	1881420000	877428000	785108000	949910000	950723000	791343000	671427000	1579770000	720074000	952575000	660808000	451926000	66688600	1530860000	1496330000	776889000
3.81..3.82	340660000	1438700000	3769290000	1872010000	278122000	1071780000	1167110000	2696790000	2017120000	2441910000	1023220000	2926720000	1111490000	2905670000	2819510000	2174810000	2999030000	2050400000	2676770000	996886000	1269100000	1289050000	1085010000	1214900000	218690000	808820000	956970000	2757790000	2976700000	1224180000	1039390000	1480210000	1515960000	2936010000	1465700000	1140320000	1466200000	1542630000	1224460000	1039770000	2032940000	1213550000	1154500000	1067130000	765032000	129724000	2611160000	2263340000	1189250000
3.82..3.83	484683000	2285210000	6316770000	2775300000	434935000	1818850000	1958800000	3855590000	3158350000	3784390000	1709400000	4733600000	1860390000	4719560000	4906490000	3479570000	4825970000	3327800000	4420740000	1796380000	1996660000	2069410000	1644190000	1959760000	316375000	1158920000	1630810000	4029200000	4913890000	1759050000	1548680000	2030740000	2108870000	4377400000	2313290000	1565950000	2106280000	2567880000	1973830000	1734950000	2748260000	1969460000	1470100000	1732260000	1260010000	218859000	4476360000	3640960000	1945660000
3.83..3.84	666733000	3475740000	8685320000	3920570000	606467000	2454620000	2611960000	5371710000	4855870000	5354910000	2104530000	6861100000	2434460000	6855770000	7015690000	4829690000	6917180000	4782090000	6206480000	2325160000	2711960000	3019470000	2097650000	2858920000	454117000	1577660000	2033880000	5147640000	6785430000	2227540000	1974940000	2497040000	2947750000	5617750000	3003080000	2020140000	2539880000	3600400000	2678100000	2386380000	3846660000	2625990000	2091850000	2231850000	1616250000	270182000	5436300000	4728090000	2604510000
3.84..3.85	598618000	2919990000	6928230000	3542030000	548356000	1843790000	1904350000	5007930000	4322610000	4191870000	1463830000	5375440000	1595710000	5781990000	4981780000	3881470000	5852070000	3958690000	4671560000	1749480000	2181460000	2327460000	1572800000	2385750000	421600000	1150500000	1374770000	4126760000	4783480000	1552660000	1351750000	2014870000	2617820000	4438640000	2099600000	1614150000	1962180000	2556700000	1904920000	1643450000	3390430000	1713640000	1829210000	1608360000	1172680000	169242000	3761830000	3929840000	2083260000
3.85..3.86	578922000	2791020000	6748850000	3399810000	516851000	1864370000	1985540000	4823580000	4033520000	4324120000	1535980000	5395000000	1731200000	5586370000	5095690000	3898030000	5720900000	3827640000	4687170000	1780180000	2155270000	2328570000	1652940000	2284300000	396980000	1232440000	1495730000	4254520000	5030580000	1735050000	1454660000	2138950000	2574310000	4565140000	2219600000	1680800000	2102540000	2603760000	2012210000	1729720000	3414780000	1863260000	1855960000	1696660000	1195120000	187225000	4020920000	3782790000	2026170000
3.86..3.87	523494000	2359080000	5645520000	2968560000	445602000	1513050000	1734370000	4182650000	3430230000	3987490000	1272000000	4577240000	1494550000	4713290000	4316970000	3231160000	4792090000	3177180000	3872140000	1397740000	1842730000	1949400000	1511990000	1891790000	348646000	1118740000	1181430000	4092470000	4342860000	1669550000	1375370000	2029670000	2372350000	4071120000	1905870000	1576590000	2017300000	2223240000	1757380000	1464530000	3153650000	1574030000	1815220000	1458770000	994094000	148200000	3284600000	3092660000	1694550000
3.87..3.88	463153000	1570220000	3702360000	2438610000	348129000	1002370000	1230790000	3623790000	2483950000	2970070000	923458000	3053980000	1001360000	3001250000	2535470000	2128080000	3364660000	2061850000	2485870000	892064000	1309920000	1253620000	1423690000	1317700000	305198000	1088380000	787017000	3587240000	3009940000	1606860000	1317860000	2286220000	2250950000	3691610000	1533290000	1637410000	2053610000	1453100000	1359180000	906445000	3008240000	1021510000	1797540000	1151550000	751306000	110158000	2325650000	2266630000	1227760000
3.88..3.89	706770000	3066940000	7389630000	3731680000	578595000	2373490000	2703880000	5115190000	4268090000	5293130000	2171480000	6452610000	2566480000	5782390000	6731720000	4444290000	6434010000	4293000000	5921510000	2301820000	2570750000	2755850000	2418310000	2588250000	467371000	1924380000	2154580000	5504380000	6791270000	2714750000	2473640000	3283180000	3211410000	6113380000	3274980000	2461620000	3099160000	3538230000	2888000000	2250220000	4310920000	2640490000	2387660000	2386360000	1652840000	304963000	5765900000	4381540000	2480640000
3.89..3.90	403873000	1696530000	4243960000	2301550000	329756000	1127030000	1426690000	3078330000	2463530000	3229530000	1069000000	3188020000	1179050000	3393430000	3125750000	2329070000	3411390000	2264340000	2785040000	1044260000	1372370000	1419560000	1390000000	1391030000	256695000	955652000	828997000	3263800000	3513960000	1496890000	1368500000	1856980000	1933380000	3169580000	1521880000	1439780000	1729230000	1666890000	1385960000	1142170000	2668550000	1213640000	1631690000	1190650000	698223000	111366000	2506800000	2022820000	1184510000
3.90..3.91	801773000	2325550000	4481290000	4122010000	743811000	2603270000	3329350000	5718150000	4270940000	4313490000	2867800000	5247760000	3169680000	5524020000	5108330000	3967270000	4682320000	4430480000	4180080000	2538780000	3283630000	2963560000	3910910000	3383310000	479166000	2067420000	1963060000	5499700000	4599250000	3453150000	3740070000	3508150000	3742500000	5515070000	3017290000	3924290000	4051890000	3158630000	2970590000	2369030000	3966980000	2921560000	3698680000	3057310000	1152610000	206989000	5265910000	3760200000	2671630000
3.91..3.92	618312000	3106690000	6475940000	3105820000	504848000	2199290000	3582850000	4275360000	3469670000	4763460000	2226900000	5318410000	2528980000	5461410000	5553450000	4180070000	5101810000	3748050000	4548420000	2397740000	2385580000	2623870000	2286100000	2375880000	391388000	1552060000	2027610000	4498420000	6311620000	2438240000	2405130000	2642080000	2708170000	4671660000	2905650000	2397700000	2631710000	3182730000	2479760000	3161650000	4109480000	2591520000	2465110000	2549350000	1316090000	251277000	5480310000	3485320000	2443430000
3.92..3.93	230065000	1201820000	3086620000	1318700000	200462000	748883000	945978000	1671930000	1570020000	2001280000	731528000	2304790000	860684000	2407410000	2381410000	1700310000	2382920000	1542850000	1944250000	823116000	883569000	994040000	656964000	931334000	147027000	530584000	626310000	1731530000	2403630000	925181000	793087000	874821000	1066510000	1819150000	1013320000	748315000	875391000	1284300000	945309000	837942000	1514730000	856043000	1023040000	776330000	482374000	82649900	1952550000	1361720000	880463000
3.93..3.94	244127000	1078250000	2606760000	1369980000	203992000	640931000	746845000	1618980000	1519510000	1766020000	659849000	2026520000	707916000	2389270000	1982970000	1501500000	2152020000	1499570000	1741130000	699764000	843194000	881614000	631111000	881082000	151413000	439158000	501231000	1490340000	1833610000	825738000	688724000	765491000	1056880000	1595390000	825520000	669254000	822476000	1069760000	805118000	646305000	1341000000	686928000	966740000	637416000	401927000	60763800	1531930000	1310320000	744348000
3.94..3.95	188966000	885726000	2025190000	1083770000	167868000	516277000	578993000	1428330000	1338100000	1325430000	465631000	1772300000	543075000	1887520000	1577220000	1213260000	1790680000	1173710000	1284690000	564207000	679641000	717422000	438653000	757295000	133866000	347565000	362005000	1225680000	1401120000	604366000	532240000	653995000	895193000	1336930000	662582000	512561000	642265000	825257000	636944000	507642000	1154560000	527980000	786325000	513258000	328777000	44174300	1256460000	1147590000	663304000
3.95..3.96	180329000	863715000	1959790000	1092640000	172224000	499334000	541397000	1397450000	1332790000	1295660000	452113000	1647690000	494288000	1817580000	1477980000	1142410000	1770030000	1116390000	1285540000	532018000	650340000	664864000	438837000	717757000	125713000	328106000	354215000	1179460000	1319440000	569810000	494957000	612261000	890876000	1303510000	637959000	478825000	606974000	789296000	604862000	449288000	1085900000	480880000	734560000	473726000	310244000	45189600	1174820000	1068020000	629087000
3.96..3.97	216881000	995348000	2100890000	1266410000	206459000	573146000	618467000	1760480000	1572920000	1419370000	510579000	1957430000	532741000	2064070000	1564860000	1316010000	2037320000	1316230000	1423690000	588875000	773356000	785265000	519096000	876895000	160504000	383700000	399161000	1432480000	1485420000	603736000	529445000	736652000	1048470000	1523590000	699776000	581089000	709589000	843955000	679946000	526618000	1332690000	534204000	838841000	539055000	365715000	47560300	1302790000	1365520000	732284000
3.97..3.98	235927000	1025510000	2129390000	1370180000	214427000	589551000	654781000	1860530000	1633870000	1528430000	524912000	2051360000	574091000	2149530000	1659260000	1407890000	2079330000	1298630000	1465830000	584207000	801710000	821777000	601586000	913406000	165048000	424001000	437036000	1492120000	1563740000	666501000	589593000	835455000	1148930000	1695870000	731646000	611377000	779757000	876797000	694284000	567520000	1436070000	599711000	883656000	575258000	377650000	53870000	1370440000	1420700000	776191000
3.98..3.99	196661000	765122000	1548020000	1077820000	163402000	422933000	518183000	1569030000	1173470000	1260370000	409944000	1700420000	475611000	1587190000	1274100000	1090390000	1589530000	954172000	1088560000	427381000	626512000	613763000	529040000	678750000	136507000	404306000	351161000	1650560000	1269520000	659063000	526468000	825394000	1006070000	1595230000	640587000	576113000	797418000	741382000	600313000	456533000	1324700000	498419000	814385000	505882000	341740000	45532800	1112770000	1064850000	613829000
3.99..4.00	317350000	842751000	1374960000	1468190000	204384000	458014000	698165000	2422270000	1357560000	1646520000	446399000	1974650000	558650000	1410360000	1259860000	1108260000	1917630000	1013720000	1206810000	405093000	724955000	662913000	900611000	677992000	222661000	858587000	420017000	2704450000	1703590000	1257400000	1020970000	1813240000	1673000000	2813360000	1013530000	1174760000	1592010000	762239000	853206000	510071000	2311480000	569414000	1464170000	710126000	440177000	66397400	1274620000	1206470000	667754000
4.00..4.01	427862000	1009830000	1524100000	1910530000	251280000	521512000	904102000	2995420000	1673870000	2179240000	535397000	2235840000	701618000	1471470000	1338310000	1149970000	2240830000	1124440000	1386570000	427694000	852185000	736898000	1338790000	763799000	292471000	1304460000	527078000	3272000000	2197330000	1848100000	1562620000	2907990000	2374320000	3748000000	1433860000	1861980000	2252060000	888785000	1148840000	585365000	3274510000	686491000	2084620000	917272000	536763000	92524800	1485880000	1360690000	744514000
4.01..4.02	316941000	633913000	880362000	1530010000	223538000	422265000	772228000	1987730000	1108780000	1983960000	431237000	1489040000	584201000	961782000	836361000	799759000	1377720000	692541000	852003000	284452000	593027000	454450000	1291290000	572874000	186983000	952065000	347124000	2449260000	1573190000	1464420000	1218010000	2111360000	1776950000	2530540000	1027680000	1433960000	1618790000	649567000	854048000	421752000	2371060000	509486000	1754250000	761858000	349454000	67515300	1220390000	804790000	581831000
4.02..4.03	140159000	346974000	504442000	725201000	111618000	209367000	366785000	896231000	590494000	908502000	207506000	776321000	281146000	581513000	504136000	488263000	756993000	364898000	470205000	197352000	298716000	239539000	510543000	311858000	87706300	400118000	166352000	1117960000	775636000	660678000	532772000	876428000	804020000	1145880000	497158000	632748000	666255000	372291000	394436000	231610000	1121690000	272552000	873749000	375083000	145238000	30240000	675212000	380970000	328358000
4.03..4.04	145515000	333461000	451452000	664394000	94922900	187282000	326614000	1024120000	595849000	747554000	195797000	738088000	238735000	509332000	479966000	414397000	794161000	391693000	432388000	183649000	308779000	247396000	407451000	283747000	102198000	412678000	159426000	1298520000	747550000	653397000	498801000	856418000	770145000	1224770000	460001000	595506000	729782000	331688000	398047000	200313000	1139860000	224250000	864186000	336286000	176313000	29163600	579522000	412082000	254235000
4.04..4.05	200775000	398065000	582011000	925985000	131505000	250050000	434472000	1320660000	756090000	1054080000	280066000	859247000	310685000	634709000	551421000	506873000	904171000	454136000	564668000	193343000	364926000	293002000	643303000	344565000	125455000	564374000	183801000	1524460000	1041800000	834543000	667040000	1125970000	1015660000	1536940000	575498000	777336000	932404000	367233000	497553000	228860000	1502160000	287483000	1099740000	436304000	176406000	36113300	679540000	444366000	303433000
4.05..4.06	125600000	320654000	539000000	621397000	94634400	208996000	331062000	818073000	536433000	747228000	229329000	656496000	244229000	538092000	521395000	466254000	723530000	404925000	444752000	187248000	277298000	251293000	399109000	281116000	79816600	325860000	156549000	954520000	780518000	539355000	446096000	639948000	642774000	957462000	412368000	485086000	552687000	326850000	339061000	192274000	949207000	225697000	726818000	304368000	143953000	27575900	573791000	373186000	232727000
4.06..4.07	108521000	296961000	530921000	553510000	84820000	200872000	285020000	635691000	456421000	646110000	221519000	645240000	242997000	592672000	540980000	457370000	597414000	371934000	451548000	213696000	275830000	238354000	313988000	265723000	64131600	236629000	155806000	788826000	701479000	420590000	365260000	442549000	520482000	757548000	341055000	375827000	447449000	343632000	307223000	193036000	729960000	245707000	580043000	269966000	118382000	27516700	597122000	355058000	238970000
4.07..4.08	88515000	250756000	505064000	490082000	72993600	159594000	248990000	612157000	424626000	509359000	187741000	530625000	209807000	552095000	419866000	363740000	539913000	306069000	397048000	184856000	230711000	183064000	286377000	227223000	55179500	205592000	126497000	730307000	598788000	350282000	303001000	376536000	439779000	668092000	300457000	287536000	386430000	263310000	278423000	165101000	628437000	226598000	500551000	242360000	105524000	23186500	491486000	327043000	209908000
4.08..4.09	167943000	564245000	871492000	836214000	126044000	350044000	460138000	1180180000	783984000	1042350000	396576000	956560000	420717000	956470000	817754000	724224000	1042510000	659739000	724486000	342858000	495538000	454182000	604523000	467684000	110153000	436762000	336294000	1336160000	1033000000	692827000	582146000	797203000	787006000	1267140000	539438000	635378000	751070000	483736000	499709000	378417000	1183350000	467275000	860243000	481239000	257424000	49732600	970577000	769982000	412188000
4.09..4.10	106295000	351262000	700050000	559704000	84558800	242431000	321091000	824442000	550292000	731502000	278516000	712899000	289417000	714911000	589233000	554729000	738131000	459951000	519398000	225052000	333155000	298033000	399797000	312945000	68584900	266267000	183078000	932248000	784351000	499297000	417751000	568223000	564819000	928757000	408570000	431544000	518816000	366493000	341816000	259166000	843312000	326526000	590264000	317068000	176523000	29500600	724141000	507575000	290841000
4.10..4.11	259981000	1142280000	1740080000	1302810000	189506000	628026000	742864000	1917650000	1293270000	1894320000	717123000	1634130000	767675000	1886080000	1574680000	1441040000	1940680000	1198680000	1339450000	666100000	926189000	956798000	983506000	790507000	180524000	715494000	712366000	1877430000	1822430000	1133100000	986833000	1364680000	1226580000	2049690000	918077000	1130210000	1137890000	904647000	833778000	788199000	1948700000	1009650000	1303520000	821944000	517253000	99094600	1837570000	1523480000	784663000
4.11..4.12	132604000	516998000	1007820000	724321000	118925000	356665000	425514000	1050800000	692715000	992563000	458227000	967151000	454106000	1136050000	947175000	853209000	1130890000	685507000	781695000	411030000	498790000	452138000	533787000	444398000	91217700	342188000	356843000	1118760000	1012230000	665260000	589674000	752411000	724689000	1219940000	571049000	619716000	712784000	599705000	523548000	340331000	952103000	476211000	714946000	469592000	289149000	51173000	1232410000	922180000	519854000
4.12..4.13	223978000	1087460000	1738400000	1142070000	170658000	576587000	715410000	1551730000	1183350000	1829010000	671414000	1548660000	746331000	1757730000	1547660000	1325330000	1808600000	1079250000	1271270000	604434000	830155000	892918000	836527000	710043000	149906000	610678000	624492000	1546390000	1782530000	1011830000	906792000	1074320000	1082640000	1691980000	856856000	919793000	923456000	914294000	777562000	758748000	1730820000	916088000	1200560000	744448000	448734000	87668400	1711820000	1329890000	730040000
4.13..4.14	121124000	473667000	906963000	672351000	104268000	329070000	399948000	864496000	718968000	947340000	371790000	912919000	408901000	1005510000	921673000	721196000	1030320000	633276000	741974000	360147000	475430000	480634000	451440000	429673000	86144800	316560000	329454000	887546000	997057000	582572000	515196000	576421000	607181000	1001970000	496383000	484848000	555159000	509481000	475026000	348308000	853543000	452299000	706147000	417151000	254258000	48540900	1082010000	786437000	449105000
4.14..4.15	77229900	425486000	814563000	480827000	67639300	239973000	313452000	633499000	530837000	811437000	270196000	797903000	311175000	822478000	704445000	542023000	775039000	437059000	557402000	236949000	313923000	349376000	295711000	283398000	61180800	214211000	240335000	730209000	753417000	459542000	403554000	419469000	463762000	776026000	383754000	315017000	402616000	349216000	333759000	302263000	707305000	334507000	547434000	291570000	178702000	32239200	825887000	501262000	281914000
4.15..4.16	82259400	335869000	745937000	456036000	63214800	237632000	273912000	684878000	506109000	694843000	307947000	968775000	350625000	895458000	761857000	472003000	778622000	420990000	502108000	229713000	320428000	329774000	309690000	268704000	65086500	227236000	286446000	755762000	579943000	505645000	406915000	432859000	453507000	923894000	379215000	298865000	462176000	306100000	340812000	275981000	611930000	325485000	526589000	273683000	207191000	37141700	838728000	546235000	275539000
4.16..4.17	102056000	430648000	904175000	551001000	70553400	294197000	334267000	869465000	626410000	828619000	341138000	1204390000	411302000	1036340000	890559000	547217000	1017330000	491964000	658021000	257903000	391642000	404688000	393319000	339507000	85089300	312619000	345839000	841667000	741191000	591635000	554547000	621846000	601956000	1201640000	501242000	418018000	584902000	350517000	412429000	328598000	842181000	392003000	631725000	324385000	249004000	44382000	973581000	674100000	325690000
4.17..4.18	90536000	376807000	772249000	519327000	71824700	238114000	308142000	768192000	590692000	747308000	304303000	1057020000	375208000	926898000	792714000	525129000	914322000	435629000	596135000	230880000	340506000	358255000	341157000	303014000	74853600	294524000	305869000	691103000	606172000	539120000	494089000	584818000	550138000	1022780000	485457000	378691000	488798000	327387000	378785000	291575000	772197000	343149000	581011000	279888000	204390000	39363800	813578000	567661000	313091000
4.18..4.19	65802000	295846000	547375000	381218000	56658300	169298000	222453000	513173000	393094000	524872000	193099000	760459000	256653000	647601000	552094000	433660000	609310000	318643000	403732000	177092000	242203000	257692000	220425000	233791000	52309900	192434000	194462000	501210000	476628000	364185000	305353000	394717000	383270000	684035000	317119000	252838000	316848000	273753000	264586000	208751000	544669000	255836000	438018000	218011000	124967000	26004000	618107000	409232000	236260000
4.19..4.20	51364900	226011000	356416000	296911000	51188700	130558000	172163000	380453000	283876000	347636000	139847000	538447000	186007000	439820000	398108000	315487000	452578000	262483000	326944000	141055000	176593000	193955000	148306000	178493000	36509000	142645000	125286000	434109000	377096000	264632000	207148000	261482000	286299000	522727000	230945000	164507000	258341000	224737000	203102000	154453000	422680000	183689000	356572000	176347000	86505200	19973600	456328000	265661000	189499000
4.20..4.21	41953000	181581000	293863000	231216000	51349900	92969800	142885000	297950000	281633000	313855000	131661000	436111000	144950000	361133000	308914000	291104000	389788000	204232000	234169000	122176000	158090000	146358000	136657000	149771000	34165800	117000000	97378800	341821000	347252000	230969000	180278000	217627000	254134000	474938000	196927000	149113000	194724000	193224000	189102000	134349000	389727000	150281000	349941000	152280000	60611400	16058500	355993000	275109000	163860000
4.21..4.22	51791300	200609000	293326000	269064000	50314400	140453000	170961000	391143000	332318000	307094000	164207000	525699000	175838000	429056000	355106000	339007000	474868000	258130000	302606000	151276000	179290000	187212000	131468000	175933000	30972000	120887000	123926000	369367000	382115000	250331000	190195000	234322000	253356000	474258000	227048000	176301000	214780000	236950000	196749000	145442000	394555000	180730000	344510000	170036000	82775900	17329500	402359000	305852000	204103000
4.22..4.23	39284400	207450000	312590000	219757000	49035000	133098000	155562000	338735000	350880000	287145000	143427000	497280000	163743000	429331000	368358000	320645000	418272000	222957000	275906000	136075000	160422000	170009000	99911700	163313000	30412700	97999500	106723000	269070000	354244000	211677000	178548000	212273000	229758000	417136000	219973000	150137000	187888000	231959000	178011000	160451000	365619000	169813000	298843000	141109000	81516800	16442100	392165000	288163000	184268000
4.23..4.24	52848200	235537000	457397000	298166000	54982000	178489000	198024000	397199000	368651000	416215000	181737000	595396000	205944000	576246000	470212000	356577000	527730000	352561000	416935000	177349000	239575000	224132000	142704000	220299000	42896700	124424000	148013000	393186000	481311000	263840000	214110000	220719000	268016000	466171000	289668000	170253000	200232000	271502000	231751000	186342000	422449000	212384000	338162000	182674000	110638000	19174900	481180000	348014000	202222000
4.24..4.25	48321900	212408000	424712000	275591000	56682300	155704000	192800000	360540000	320345000	346222000	177573000	555534000	209599000	506983000	443673000	292983000	467804000	295337000	352505000	177242000	240956000	204191000	135745000	205876000	41162600	113570000	138347000	436126000	483130000	273402000	243564000	215053000	266107000	457548000	280539000	127778000	240748000	255839000	247430000	185683000	365910000	211223000	311277000	175157000	111284000	21647800	542363000	386484000	213526000
4.25..4.26	37335300	195983000	348890000	217396000	44225200	117193000	182677000	263840000	290399000	285055000	158123000	544036000	184419000	472967000	420048000	274364000	435922000	238117000	273757000	148021000	192391000	190467000	126664000	185119000	35991000	105513000	126888000	307352000	402423000	267039000	241312000	219900000	260642000	474887000	301837000	159028000	218748000	296721000	249577000	162033000	352014000	204643000	306251000	158699000	124869000	20668100	535775000	357127000	225126000
4.26..4.27	42022400	194366000	390826000	257421000	49303000	146381000	173495000	306633000	297460000	285121000	180684000	514404000	200752000	458629000	421900000	350182000	409618000	258213000	270885000	158614000	221520000	188695000	149375000	200810000	36980200	113785000	144793000	346948000	422721000	286270000	240762000	243028000	276519000	486522000	278880000	176305000	238496000	281009000	261707000	172113000	395421000	244620000	349889000	178177000	137493000	23970100	582486000	357163000	209569000
4.27..4.28	65272500	256828000	580309000	399652000	68149200	176130000	224623000	466794000	370228000	420075000	184238000	605770000	233503000	660053000	540757000	466141000	596303000	394509000	470644000	188615000	261295000	259673000	182000000	231873000	44162300	133091000	147128000	474559000	534636000	275943000	218665000	239512000	276748000	568406000	277163000	206496000	263900000	316904000	274267000	188547000	458772000	241947000	378920000	198563000	100785000	19815400	499170000	373064000	208933000
4.28..4.29	91077400	358196000	798525000	537090000	85463800	237976000	295862000	646540000	530239000	656664000	207798000	751371000	283276000	893683000	754533000	619654000	840038000	519962000	664176000	251436000	351983000	336677000	241564000	333860000	63984900	169567000	195440000	654214000	700536000	306937000	270939000	281292000	372468000	683330000	322777000	233886000	299518000	385892000	322230000	255775000	619979000	285080000	461614000	263270000	143906000	21791100	596402000	487497000	243516000
4.29..4.30	67319400	304427000	648800000	393098000	67333700	185034000	242977000	480364000	394931000	545938000	187357000	703168000	247483000	695894000	580179000	524281000	659238000	402623000	444585000	202544000	284799000	289099000	183367000	264374000	50663700	145557000	164082000	476033000	642941000	295537000	252134000	261046000	345292000	601026000	301507000	206680000	245196000	347552000	295058000	238200000	539311000	278000000	408996000	225800000	112118000	21534800	546691000	374754000	248063000
4.30..4.31	34196000	184029000	330131000	199109000	43618000	108173000	143149000	256112000	264586000	277749000	132196000	446496000	154635000	422866000	333193000	277488000	384651000	210171000	211362000	133881000	174285000	179202000	103982000	161130000	25943500	89284700	105750000	256286000	353694000	208907000	188523000	179803000	224788000	397494000	231520000	131879000	174276000	216587000	177509000	156091000	311593000	159041000	284632000	142648000	67689100	15835000	384016000	265038000	167691000
4.31..4.32	45778900	191307000	368003000	245013000	54198800	129870000	167806000	337251000	285317000	363026000	176849000	515808000	182090000	465392000	415901000	389313000	453894000	235077000	295847000	153687000	194994000	185066000	131233000	182969000	36173600	118765000	125308000	335924000	437060000	242425000	238647000	229136000	293286000	508935000	276142000	148946000	214400000	295274000	197104000	166203000	383348000	205706000	305630000	166424000	96631400	21298700	451021000	353900000	206210000
4.32..4.33	39038600	197342000	377147000	236751000	47981900	123429000	156202000	289160000	278834000	327698000	177287000	494047000	192390000	435210000	403808000	342616000	420742000	215956000	283208000	160523000	167346000	169556000	121611000	150913000	29278400	104136000	111643000	283130000	462802000	242698000	241840000	219867000	285627000	435031000	268714000	152147000	233607000	303618000	204624000	157295000	379010000	171865000	285916000	148412000	72587400	17768000	429482000	295528000	184539000
4.33..4.34	29055400	153706000	255058000	197119000	44424500	82507600	124130000	223723000	233712000	290420000	141495000	409535000	163838000	345383000	324666000	281784000	337349000	167673000	232920000	123729000	139220000	147469000	95666200	135630000	23100100	79621000	90836700	191526000	402778000	214144000	225426000	186440000	233575000	352252000	231957000	127020000	201482000	249885000	174108000	120737000	294532000	156802000	245634000	119456000	61311100	15997200	373770000	253234000	154616000
4.34..4.35	46015600	200007000	349181000	244471000	49203700	100035000	144123000	321113000	272888000	348673000	152897000	434455000	169861000	405905000	405139000	308452000	384128000	240437000	314195000	141420000	181454000	170999000	124575000	154589000	33147600	87580700	109965000	285684000	402781000	217736000	232185000	190295000	217301000	421915000	219709000	141869000	183847000	246846000	194296000	134222000	313515000	188679000	280454000	142409000	61354600	18628700	396578000	289633000	145645000
4.35..4.36	46822400	215502000	358206000	257847000	52311100	124093000	131077000	329466000	285166000	356739000	168478000	528253000	182015000	424393000	409015000	331301000	425605000	263789000	302475000	147156000	193721000	188395000	133913000	171359000	36440800	112430000	130271000	285595000	365142000	252688000	211868000	249204000	261888000	513339000	245066000	155370000	230915000	266219000	198666000	165854000	334168000	214999000	300828000	172845000	63896500	20707100	446229000	327568000	205134000
4.36..4.37	45356300	234394000	407555000	254385000	56683500	126265000	190234000	399181000	299742000	382085000	216470000	850362000	269080000	548901000	495892000	377493000	500884000	248238000	265688000	171806000	235275000	215468000	190096000	202475000	45259500	165135000	203314000	377802000	379775000	348123000	282068000	420455000	416120000	747463000	399233000	231483000	336010000	358051000	287186000	257595000	433265000	292786000	373749000	224111000	137553000	29970600	600864000	485484000	331524000
4.37..4.38	45970200	249051000	414668000	252454000	53002600	126255000	209871000	414975000	284263000	408622000	226249000	964123000	299149000	525257000	518964000	355963000	556298000	263743000	259501000	183157000	255494000	251352000	201167000	211949000	45084900	186090000	219064000	400620000	395382000	380976000	319959000	461003000	455109000	835360000	435685000	246325000	375518000	398579000	304054000	307544000	454092000	349789000	383953000	227684000	158229000	31808300	622226000	582204000	350101000
4.38..4.39	42238800	216856000	371456000	201388000	45174400	104066000	189133000	337913000	234453000	335540000	190765000	818427000	237172000	513939000	467343000	346693000	524800000	206519000	210860000	163046000	196137000	230221000	137733000	199011000	40089800	143774000	180011000	276072000	330473000	278712000	233892000	313764000	321475000	593972000	349659000	173783000	264398000	313074000	247107000	263047000	384410000	279672000	307070000	176730000	88339800	21725600	468821000	421557000	255874000
4.39..4.40	20664600	127154000	210475000	141486000	32639500	80112700	106840000	194541000	204405000	163382000	95764700	418421000	126431000	274738000	248375000	213536000	285160000	120239000	128707000	108452000	112590000	117146000	64613700	98933600	16852700	69084900	77412500	179790000	227454000	157976000	142603000	148787000	172365000	341155000	186212000	69647900	141170000	182234000	131020000	139078000	229566000	139099000	224547000	100877000	41216600	12429300	303746000	224517000	143159000
4.40..4.41	22410000	87730000	199840000	113055000	35517000	53636300	78829400	150794000	151595000	151244000	61804700	306261000	85471400	226551000	217386000	163825000	207587000	127844000	88037300	82773500	88234600	86945500	38317400	90922400	16711700	58485300	46742700	152209000	189664000	116433000	116691000	90948500	116201000	256491000	133794000	74402800	108866000	141808000	114006000	82082800	192904000	97122700	182573000	86369800	8723300	8406760	244261000	169720000	106359000
4.41..4.42	21068200	84585900	181458000	98209800	37844400	44219700	95171700	159574000	150945000	129037000	76697500	314389000	102889000	185951000	200701000	157015000	226827000	129406000	89281800	74275700	115242000	96883200	71294100	90329400	16417900	63499300	61769000	155794000	180365000	139097000	122965000	111679000	139888000	283440000	132625000	73720000	124367000	146600000	109305000	92120600	198371000	109110000	201681000	96048900	22493500	11081700	265347000	211389000	128325000
4.42..4.43	34491900	130975000	318182000	199863000	44714700	79799800	120914000	263957000	236351000	213498000	116065000	380352000	150742000	354976000	310626000	257763000	321745000	200931000	211249000	116087000	166749000	146184000	102005000	135575000	24963500	79567600	99157200	284204000	281929000	168106000	163366000	142677000	189533000	338217000	174746000	109796000	172041000	180332000	168468000	123763000	272347000	157450000	236022000	126198000	30460400	14569300	361758000	256421000	147592000
4.43..4.44	61273400	258479000	586854000	378318000	66126300	152548000	230821000	456173000	385677000	473654000	174571000	596917000	241712000	651913000	566749000	409706000	591704000	393690000	452863000	195407000	263297000	265224000	207020000	213089000	43169800	144776000	160620000	465014000	467338000	264178000	233517000	230693000	274021000	569508000	258417000	197898000	237145000	303934000	261526000	197653000	426384000	262336000	350875000	202657000	79592200	19899800	477743000	369295000	185958000
4.44..4.45	86603600	369367000	795001000	534467000	80130400	192916000	302174000	563269000	466743000	666085000	202715000	707866000	294214000	820465000	690911000	515687000	742647000	520139000	576457000	228646000	330922000	341566000	256499000	281364000	58856300	176370000	190568000	565551000	643332000	296449000	264334000	282216000	343784000	645410000	292082000	225847000	279345000	360881000	302428000	247395000	564444000	305997000	433614000	250006000	86231300	21213400	534996000	440580000	208658000
4.45..4.46	49235300	191703000	480179000	291593000	54960500	118567000	177666000	343691000	301381000	343015000	115400000	395854000	161005000	468136000	418809000	330245000	437878000	292903000	353422000	146293000	184456000	169605000	114891000	170863000	33460800	93698600	101131000	284668000	416386000	175609000	157458000	155588000	172662000	370914000	158567000	126499000	165333000	221820000	198121000	137534000	336054000	143082000	305427000	144596000	58639500	11366100	337001000	262308000	124120000
4.46..4.47	18939400	90150900	179432000	109725000	37066700	51317400	80404200	129755000	185277000	113714000	68785600	218384000	76530900	209809000	199327000	167039000	208436000	117432000	128516000	72075300	88472300	64762500	36308100	73048200	13424600	48088700	45266300	107306000	168997000	117029000	108428000	65182200	96936500	240914000	97414200	48276700	96709800	134247000	114989000	60733600	166072000	77610200	202331000	78272500	10101700	9433700	234336000	141703000	100360000
4.47..4.48	13035400	67951500	86060900	81085400	34606100	38771500	54293300	104983000	129509000	72093000	48364800	210057000	72464000	192199000	153588000	140561000	169380000	95590200	72077700	68481200	76329100	46867300	13051300	57332600	12255800	32788600	43666100	72392500	136764000	106544000	65746200	66852600	84177900	201405000	85418400	40097900	57905100	104297000	91871600	61989000	146901000	61918200	150273000	68266800	-4915180	8928700	212416000	138847000	84547900
4.48..4.49	10995200	65601000	107046000	85874900	34020900	17958000	60926700	112468000	142346000	59475000	45444300	198941000	59953200	141992000	158242000	136495000	174684000	81801300	87906900	65956000	67305700	61788600	2473350	68772900	12915200	36331500	41401900	72367400	119407000	81530300	71913000	56890300	98599300	233468000	67576300	29461300	87555800	101639000	83575000	59125100	142833000	66428700	161230000	61062800	-6349030	8398330	202905000	138363000	90246000
4.49..4.50	11139400	59617700	150288000	69567100	33514000	20207800	44683000	97734600	164782000	58844900	68774400	272090000	83057900	152605000	164398000	169072000	175041000	80671100	63064400	72103100	91094500	66293700	35219900	74916400	11644900	43961800	40158500	75406000	88316100	96763000	91720500	89015500	104497000	260126000	107915000	41692500	94117900	129849000	112978000	81971300	131857000	91746400	145911000	74614600	-3651970	9515360	197769000	162711000	99681100
4.50..4.51	12147700	113394000	166168000	99586200	34855700	14141700	67636300	119007000	164342000	84895100	101102000	454564000	139961000	194179000	224921000	160761000	218875000	82737200	44336900	85677100	104687000	107206000	59544200	82608200	19722400	78645500	90545700	119870000	150485000	165531000	149659000	206730000	194101000	448458000	200669000	95486300	174508000	201920000	145058000	137903000	175214000	144957000	200761000	104206000	34540100	16120600	312061000	266348000	157520000
4.51..4.52	15300700	94336000	108620000	92397300	31559000	29175300	72819800	125258000	136469000	118299000	115022000	542852000	172783000	231156000	241868000	158750000	234821000	79165700	85025500	94758700	107632000	102251000	73699600	94411500	22133300	107018000	118426000	152631000	124628000	223927000	165801000	264172000	250495000	485941000	248445000	131678000	234841000	231293000	170950000	171991000	212869000	198236000	229445000	116771000	58738600	19353000	370283000	296605000	212688000
4.52..4.53	11743600	91360600	87049700	80505600	40011400	28841600	68547700	119639000	132469000	77519900	88487500	395436000	125458000	169650000	215131000	176652000	218846000	77483100	62164200	74127000	93487400	75601300	57015400	65662900	14596000	72141600	83365300	120080000	116670000	171108000	140684000	183136000	170780000	405232000	181676000	88378600	161999000	203117000	139717000	139721000	178960000	141022000	190232000	86288100	21923600	15143600	323738000	229648000	153799000
4.53..4.54	12290800	64120600	80648900	96216300	37157200	9409760	54774900	71895800	131434000	34931800	55968400	224976000	71892900	109121000	151814000	116289000	165400000	65093900	11428300	51555900	64611000	41149300	12437800	28726900	12012300	30234400	28532000	72865700	64384300	102053000	93100800	65039900	64133400	193923000	81801000	32153300	68540600	95770500	85378300	71487200	113454000	69906900	151465000	55336600	-24436800	8657900	181637000	127401000	70365200
4.54..4.55	11557600	56266000	111390000	77389300	37738600	11206300	52438500	101579000	142383000	67481100	55599800	216834000	72000000	160846000	175154000	106408000	166107000	65379700	51384800	58236000	53454800	72668600	8591390	55769300	11142200	39733000	44990100	80904800	119486000	97993300	88284800	56368200	70220500	208484000	74692200	34641200	64538800	119062000	106023000	68198500	115222000	74632100	152200000	57290600	-15989000	9362050	158853000	63054200	81753700
4.55..4.56	12979700	62201500	92973600	85131500	37080900	16463200	57152200	112429000	162384000	68717000	51171200	184274000	59363200	134299000	116507000	156345000	212459000	79641800	30181700	58725800	61089700	63300000	23159200	58239400	9980150	30210300	39229900	89005500	80766600	80005900	69382200	51667800	82467700	252180000	69376800	37153300	67156400	108252000	85967800	58707800	128644000	75409700	123762000	66736200	-22662600	8124790	184988000	104004000	82057000
4.56..4.57	14755400	53204300	111601000	74988700	38562500	6027050	39645100	89270300	104621000	4955390	53641100	137463000	57126800	107536000	125875000	121968000	116131000	69977200	16770000	51268000	60024000	50081900	-6251740	57881600	8718880	25368000	31920500	75214700	80011900	68550400	67952100	27048200	31120000	169499000	64851000	29981700	60780900	88659000	67193000	50575200	101560000	56798500	137912000	53626600	-26128500	8269270	115888000	107978000	64120700
4.57..4.58	13059500	54955700	106892000	86177300	43147900	-3208690	56241800	138967000	147813000	65564200	52842000	157020000	72786800	136878000	140781000	133555000	115995000	82683200	43570300	55901800	40006100	46525100	4698080	44236600	12991600	26497000	37332800	88752900	91693500	89944600	68178500	47874200	63111600	223905000	58163600	32008800	71559100	87894700	86838300	48318500	106018000	63287500	160961000	52050800	-31702000	9066890	186457000	91746700	63295000
4.58..4.59	11442800	51619200	89309800	94358000	43545200	18854100	66615600	164509000	171623000	62409100	50604200	116249000	53805000	66405800	126027000	149246000	152684000	82416700	46214700	47497700	45878200	24234200	9056510	46709200	14401000	34495500	26710000	38312600	85548000	81041600	62884100	85038400	66196200	195478000	74562000	56935100	68736100	102975000	89605800	43504600	140718000	50979700	147587000	50447700	-37001100	7126120	139660000	77888400	84608600
4.59..4.60	9156940	45201100	98966000	80212600	46072300	653245	45197600	137396000	133626000	22843000	37129500	85863600	47070500	78796400	98786100	122034000	108168000	63549600	17385600	35855800	52329300	26150700	6580670	22103500	7380890	21917900	26934000	76819300	67584200	53616800	45954100	30416000	40427600	213856000	48656700	28961200	41955400	79678300	73041800	36780100	87748000	34504500	136168000	50284200	-40855600	5941490	108810000	118171000	31408800
4.60..4.61	8248020	49223800	146548000	75482700	45802600	15555700	40494800	134046000	120156000	52038800	43474500	121153000	42128200	104419000	72034800	145503000	139665000	74668100	17364700	33103600	51340700	28464500	7999170	40444300	9480360	25370200	25939200	70736700	49403800	47379100	66508600	38210400	39205300	174892000	50510700	14057400	43553200	86954200	65577800	45595000	93856200	47344200	118697000	40417800	-49381700	7420830	103839000	122030000	58136900
4.61..4.62	11150500	63575700	182335000	78849000	45028400	7522510	33168300	113130000	141107000	48557800	47930800	140923000	44962800	126473000	124808000	119295000	105736000	47472600	49212100	47105500	75833700	45462400	18077400	47958400	11078600	26920200	20975800	77098800	87236800	62871700	65976400	51818700	52940100	215076000	47198600	6319790	59498400	79692700	60551000	53861400	86169700	61604900	133510000	44197800	-37808800	7556210	129387000	140103000	69481300
4.62..4.63	11786900	66840100	399643000	133432000	51356500	60499500	97446800	186791000	205765000	108984000	99360700	212964000	97361100	154566000	221016000	241479000	209117000	145680000	133785000	85200000	123333000	86231900	35902000	92170700	11072100	38244000	43795300	137459000	218697000	78499600	84218100	83978000	72348900	335601000	107305000	36662500	105899000	131604000	103313000	105199000	132026000	98754200	111466000	73609300	-7577800	9886610	228609000	225058000	109208000
4.63..4.64	241568000	1293570000	3656210000	1389060000	281643000	1177600000	1252160000	2084720000	1992780000	1775550000	1066100000	3010820000	1360000000	2459670000	3615590000	2158050000	2782690000	2097340000	3067620000	1236300000	1250490000	1276670000	886378000	1219800000	189231000	688529000	1147370000	2116590000	3054990000	999993000	967992000	969599000	964789000	2627270000	1425310000	751134000	1193730000	1824780000	1328500000	1125610000	1339920000	1374150000	637979000	1065230000	762819000	171431000	2964900000	2239090000	1180160000
4.64..4.65	120981000	1039200000	3323960000	823976000	159265000	634420000	891218000	1181490000	1356550000	1593390000	656467000	1807810000	803390000	2003550000	2328020000	1414990000	1812360000	1314270000	1677760000	693467000	671516000	822394000	429809000	662882000	83918400	402167000	576710000	1184070000	2523160000	574604000	566380000	568899000	638548000	1501550000	867066000	451368000	588280000	1237620000	750519000	959350000	1048270000	875550000	519688000	635402000	389391000	84639400	1724190000	1143750000	721601000
4.65..4.66	306776000	1660420000	4387090000	1728460000	332774000	1325120000	1437880000	2567950000	2517400000	2167860000	1163750000	3564560000	1454800000	3031580000	4053190000	2584580000	3422230000	2478780000	3451560000	1421580000	1437900000	1489510000	976419000	1449240000	232312000	749594000	1247980000	2380390000	3483600000	1085380000	1047100000	1072270000	1167900000	2902680000	1554480000	881947000	1275530000	2038030000	1481520000	1253640000	1639240000	1476230000	815725000	1212510000	830360000	184157000	3292250000	2567880000	1352480000
4.66..4.67	106748000	964831000	2915480000	715384000	152039000	532518000	776982000	1032860000	1218640000	1416610000	552107000	1619290000	701409000	1782970000	2101000000	1264240000	1628480000	1151480000	1426440000	633039000	556380000	735652000	353982000	583520000	71142000	362930000	499241000	1071710000	2237690000	527561000	511755000	471203000	531593000	1286520000	736908000	382967000	481210000	1119260000	679756000	854717000	962667000	762440000	553713000	574916000	284682000	76095400	1592820000	931705000	654445000
4.67..4.68	62279600	402751000	918373000	399222000	111334000	142804000	190339000	594308000	705112000	334543000	139589000	634701000	157876000	656044000	607764000	506905000	722745000	444022000	410888000	242132000	244939000	255133000	64668600	272626000	45492800	88073500	112950000	294454000	503071000	131222000	124997000	114258000	197540000	494540000	160886000	95085000	144555000	329576000	240414000	177168000	368304000	156449000	335291000	173691000	-11607100	21475200	424065000	427231000	230597000
4.68..4.69	9035830	76093800	141034000	70946800	67058100	-9854880	48134100	120263000	244235000	-18549100	52819100	143562000	48096000	83337700	175514000	177659000	156712000	83256500	1301350	84354100	65956000	53000300	-36830100	56313400	6445360	15169300	17905600	4278000	132203000	54293600	54779200	-9153760	13819300	219569000	16856800	-8750230	25790100	103228000	95364900	48807100	118096000	56650000	198605000	62379700	-105068000	10279900	205723000	115240000	58306900
4.69..4.70	2579360	56671800	46870500	57376200	72682900	-25771600	37879000	78165100	189221000	-70306200	50204800	91503400	44983600	44472300	145405000	188817000	106738000	61703200	-30088500	67236800	45092300	6690670	-47218000	40047500	6983790	3466500	18798200	-11322400	50979800	36582100	58753100	-26623500	-35600000	218214000	-3790000	-37052500	30997000	115484000	73971500	39122500	84893000	29449900	156995000	53196100	-107338000	10083500	152669000	79940800	57227900
4.70..4.71	3382060	61714300	110956000	58911200	75026800	-40340700	28824500	93443500	213884000	-81611000	39040800	100090000	34490700	67701400	120045000	170281000	127202000	50623300	-41368300	74175500	60688500	8091310	-33466300	18428600	4411660	4948240	11541800	-46459700	82818400	33182100	42032500	-14734100	-20506300	236723000	-1570520	-27684600	14685900	93511400	85577700	35524700	77592000	26411900	154515000	60409200	-130733000	13007600	136902000	90896400	53735100
5.05..5.06	3662900	18088200	30253900	-6493030	-32793800	25991800	850294	-11917200	-34754900	48075800	-16664900	42455300	16964500	462917	24492200	-34562100	77203800	14649300	38813200	3385350	4421880	-7763020	8356860	13121100	-1748330	10316900	339851	38143500	30700400	39579500	-9818920	20910600	26561200	-78240400	13630300	37032300	15496200	-4028930	3823590	1597410	38771800	18183600	23917400	1092730	48522700	-2858090	45320700	-40902800	-10343900
5.06..5.07	913835	20056600	56723900	1174000	-29287200	15286000	277805	-50683800	-33887600	45681200	-37888100	27437100	5720870	11715800	31072400	-33915500	35727200	13977500	57949400	-4280100	1388800	7561610	555348	15578800	372481	9384420	-2213940	40561400	18944100	32818200	-10786400	20864700	26058100	-85426300	663498	33047900	-6127700	9542060	8052770	-2228370	40380100	10656700	33821000	4037040	60992600	-3797680	-18851700	-90388900	-1858610
5.07..5.08	1225960	-4682480	33144900	-9848820	-29744000	24530800	-1920420	-23580100	18400700	53224900	-1374870	36218200	-5280610	3962700	11760500	-39416300	34211100	7210610	21916400	8536800	-5207620	3439550	-5895980	6967170	-3783690	17794400	-3490460	51623500	25731600	24505100	-3270270	10188200	40403200	-87601200	-2580250	19425000	8719060	-4546970	-1999320	-8806640	45957200	8120840	11887500	4361210	50075000	-1856890	46869200	-75283000	2667910
5.08..5.09	7493690	13971800	21227500	-3895490	-25456700	21207500	-1037180	-26986400	-54801100	32337200	-16537500	14416600	6911140	40021600	1608120	-44316300	36505900	624253	50107100	1034040	-15189800	5680380	1860720	8573020	851338	18208500	-7054060	61599300	22632700	26757600	10230300	9684750	52901500	-72228100	1123260	38560400	11515700	-17034200	1721110	-5588890	-192958	11250000	22898700	-3448090	45405700	-2234460	28454400	-64038000	-3505640
5.09..5.10	3545220	12977300	8063970	15281400	-25959000	22357800	3797190	-25537500	-26604800	49325400	-9775430	45838400	5746570	53258700	32211800	-23173100	10030300	7688660	42867300	3498360	-8828660	20431100	21716800	6774120	-823774	13759200	-3200010	29407700	47664000	24851200	-9390510	11214800	38025000	-75297500	7400960	32928600	2517470	2689900	2314760	-2466060	35660400	11144300	31872600	5859140	51302600	-2215850	27151000	-29738200	-9139740
5.10..5.11	3252420	5277320	59337600	1594150	-23344900	29120400	5892490	1533950	-3992260	27275600	-2370550	51711100	6279580	26572600	31728100	-21676100	26864400	23342000	8099280	-3781750	-15135700	909582	8185990	15839600	-666966	3471860	-492305	32691000	19958200	37999700	-5675120	7893590	39839300	-34037700	4701110	22351700	1728230	-4328380	6344280	-8047780	38340700	15493300	2926190	2870250	58100400	-2539080	31482100	-33940200	-15458500
5.11..5.12	5110920	-15985200	24690300	-7990910	-21737000	20691500	-20353600	9765020	-22054500	27113700	-9915070	19143500	6079980	25156800	-4728290	-20461600	-2498930	43098700	37865300	-2799830	-16841600	2094040	2173100	19925100	1593090	3478630	-1511180	46900900	29450200	32052400	-16270300	12343000	25034100	-78245600	12793800	30288600	-6154680	761458	7610070	-1513420	35295800	-335014	18761300	11947900	38591400	-2936720	36407500	-16603500	-15648400
5.12..5.13	1089070	15255500	26492100	17180100	-26240300	18197500	11970900	-25675000	-37310700	2177960	-14141700	44983500	-149458	1958360	2117150	-3928830	16835200	-12993400	26289300	-4021790	-16087400	4172280	13558100	13099500	-1220000	6310740	-9409730	48281800	-5933780	43514800	-7059100	-627916	29398100	-64719000	-10820600	25868600	3727580	-3306570	-8479400	485626	46329300	2211360	34779800	3205700	53402000	-2325250	43505000	-13407700	-20257100
5.13..5.14	3107420	7994760	14407400	-5194400	-24313400	32189600	3983270	-59018200	-21850300	179682	-10067300	22786100	2962370	5119990	7750050	-57670100	33128600	17015500	-7452270	4368450	-18142000	-12313500	5078660	9037870	-2533740	7587800	6347010	47930000	-2155740	33823400	5516260	-336851	36368300	-49529700	-13664400	41968400	-1441380	1637480	-16408300	-4440310	21829800	1021080	21684800	3598060	23662300	-1681830	20218500	-34346900	-9292390
5.14..5.15	5620080	5105890	-3676260	1499660	-22457000	25392200	-2719700	-15854000	-42847500	62067200	-11586400	7937810	12857000	-9441920	-6395010	-19743000	25142700	8096040	24050000	-6811670	-17503400	7098990	1709830	11833000	3707650	16101800	3218350	35070300	772917	19594500	5901180	4908350	33197300	-81245200	14446100	30588300	13373500	-13734900	7624620	1244740	50990100	-8176230	30182800	-2181930	36218100	-2549170	51187700	-42693200	-6292190
5.15..5.16	3598760	5719890	24129100	19731700	-21792100	20855000	-3418730	-12101300	-28807300	20646500	71882.5	37066000	-249131	6076320	4070370	-39012800	25070300	4556470	33405600	2672960	-28138700	11720400	10128200	28266600	2753480	6960520	-31073.5	27161700	1012860	27395200	6577350	12278200	41293900	-70707200	20915000	14976900	14369200	-8495690	6882500	-1379540	54100300	17946700	2169910	15805700	45636900	-2312890	51618200	-21407300	-809547
5.16..5.17	288340	-5033190	19153900	13309700	-19311800	14099300	-4370940	-20727900	-27370700	58684600	-5463480	-3589510	3608820	-21851200	6373470	-51722400	29618200	-164350	32602600	-7693350	6189640	14065800	6370160	9063530	-1460880	1910460	-4776490	43988500	38887100	20939900	-25552700	5283870	25145200	-68383100	13107900	28307000	5562550	-10324200	410221	1317780	47797300	-436891	26799200	5071230	39199800	-2325310	1896700	-46513700	-17063200
5.17..5.18	5057490	10137300	114244000	22775800	-19308800	23158800	19082000	13793200	-23034400	31781400	13657900	44139000	14420700	59641300	46820500	27187100	53444200	24348900	55264300	16257300	-744677	30033400	-6910810	26801100	2337940	8519070	13752300	82815400	37316800	35240400	12349800	14585600	43801900	-30374500	31565800	27748400	13122200	9145850	21856100	12927500	45493600	2102760	34033800	7789490	40541900	-1345380	50241400	776937	2187300
5.18..5.19	26039000	108683000	341974000	139424000	-2479230	75671400	71221900	139270000	125658000	207908000	65035300	214230000	71641700	276206000	254714000	118523000	184276000	219756000	263946000	73276200	74083300	95616800	53900400	81050400	13717700	43083900	59176900	143880000	165077000	72465800	45317600	43116200	89837100	49848900	55377500	57179800	62892200	86725200	65313900	59050400	97010500	80541000	44388400	62751100	74489300	3831000	124755000	99272200	58108100
5.19..5.20	5656470	18303200	86109000	10445700	-13994100	38381700	8220780	9899510	-19442400	63908900	8671920	55823400	20963700	52004200	52030500	-10713000	20285000	37622700	74148300	8937510	-4961890	18375300	27142500	23924200	-1758460	9027680	2489640	60054400	41301500	22950100	22583800	11523700	36867100	-18225100	13270200	33399300	17856600	20599900	6677200	3227260	46226800	17151500	20824300	12350800	36008600	-1016870	-1166550	-37600700	4612130
5.20..5.21	11083500	26919300	86467600	48190000	-14833400	30678500	24221300	40528500	-10705500	78693600	18197900	50713900	12389500	54505300	35255900	-30613100	71700800	17905500	106471000	10904400	17505600	31139700	27595100	30573200	4593450	13539300	5919940	74663400	19955600	37953900	13394700	21591000	65285100	-29699200	264549	40081800	22601700	2937270	6237880	9779120	42786300	27344500	12008200	3633640	57029600	1329370	25914600	-24958500	2911060
5.21..5.22	11774100	33207500	210781000	78641100	-14756200	47955000	40833100	66676800	27305500	134283000	31467500	94693500	31454300	94978700	107419000	34206100	75717300	61203600	115791000	21677300	34148400	42405000	47644400	49512500	3796530	15402300	21791100	125430000	105434000	60189900	22824800	53416600	74985300	53802500	49036900	63755400	53050500	47816500	23376300	25279700	73844900	57722500	3749060	21110800	67928400	1541580	68981200	30314400	29349700
5.22..5.23	89005400	481668000	1509850000	560862000	80550800	514488000	457425000	886908000	587934000	770582000	436386000	1065210000	430341000	1069670000	1147680000	905421000	1187760000	782884000	1084920000	495218000	466051000	460096000	358379000	459806000	70164300	216422000	450132000	922910000	1111990000	349467000	315730000	436314000	423624000	992619000	555039000	338512000	498106000	569585000	455047000	380175000	499085000	465984000	136466000	420256000	395961000	61315000	1273320000	980913000	514137000
5.23..5.24	319207000	1823290000	4739860000	1833680000	278835000	1431480000	1490000000	2433080000	2402310000	2703620000	1222570000	3669580000	1424270000	3471510000	4101830000	2618010000	3645980000	2550920000	3551140000	1408520000	1414680000	1623540000	1053700000	1489840000	219385000	814999000	1282990000	2649010000	3890610000	1129070000	1042950000	1161750000	1325150000	2833420000	1686620000	972888000	1258080000	2071080000	1538730000	1344120000	1714360000	1522990000	835346000	1261600000	1028450000	176071000	3340520000	2559160000	1422200000
5.24..5.25	182109000	1134210000	2924670000	1072210000	141393000	765276000	865477000	1304640000	1508150000	1738890000	622238000	2180890000	828562000	2114000000	2485170000	1391900000	2075040000	1502820000	2061220000	751016000	768844000	980048000	560321000	849551000	113680000	483526000	649847000	1459590000	2387280000	671435000	600309000	606685000	803562000	1482780000	948231000	551293000	646866000	1243950000	866549000	831978000	1106150000	901171000	646529000	701306000	530669000	89003200	1775110000	1202730000	745495000
5.25..5.26	11431500	90699700	193430000	66462700	-6094870	32627400	56393500	78443400	74269100	127031000	-7999890	149896000	56621900	122701000	200282000	66763500	114825000	100668000	123753000	63206900	23376000	56211500	22848200	57872800	9269300	39108600	29248000	110092000	140136000	66266000	31737300	25768300	80208400	14655000	63419400	62884300	39786600	74204700	61393600	42404600	113831000	57410600	131330000	61820400	59535900	3343110	183400000	-7785310	54655500
5.26..5.27	1703240	31761000	36608200	15622300	-8937900	27630500	26184700	-27610800	30525300	52825200	-351954	97187800	37210500	52035900	81042300	4384280	93787300	39192900	68905200	39799100	-9917910	26095200	9530890	40317400	616681	26484400	5799550	58692300	33841400	50021800	28053900	-1918530	45737600	-5215760	51729800	32336300	31009900	40447600	22036500	16736500	48989300	30311300	88291000	27865900	53063400	1507150	130896000	-23220900	20769200
5.27..5.28	2566630	40443500	38123800	32443200	-13095900	34771300	21339100	7812350	32679800	53284300	17319700	85085600	22021000	29184400	83410200	36472100	34270000	18562800	79920800	29114000	12049400	14340600	1557910	22039800	1337630	18683900	7302160	79123200	51293900	56760800	27419600	13905900	60088100	-20618500	43544800	31729100	21589000	32989600	23647100	11077600	66457400	23844700	53198000	24819500	42783400	1215770	109866000	13126500	18661400
5.28..5.29	7699320	18430600	34008200	18986400	-13971200	35174200	36008500	8357930	9114590	62430000	-5610730	81282500	31535000	66294600	80113200	12335300	99672400	25278500	31161300	21859200	9323070	18836000	14590800	36354100	4883190	16345500	2997290	66449700	65233900	56342900	21366900	23184000	44122800	6104970	38715200	26605000	21590500	30780100	17254300	4055000	62174800	33998700	54505300	15622300	47305400	1155640	99324000	-1380020	16488400
5.29..5.30	2411170	23608300	4601850	8979470	-11392100	40092500	32981700	-20437500	30702200	48705800	15071900	68574400	20440300	92472600	90521600	11196600	39585100	33527000	64966400	19093400	14808000	21072900	14229900	23705100	3672030	20822800	13883100	53456400	87211400	64045300	34410600	22628400	37664200	2634170	50238400	25005000	19377500	37657600	36332800	7772120	66545000	23385600	54809300	25575600	40307100	807380	96746200	37367400	16823500
5.30..5.31	6213660	17164600	3149650	10848300	-8680210	52355800	58773700	-11517800	43019100	38317900	2114550	57008300	20268900	49932200	54626000	18139800	25510800	52231000	64563600	15541900	12576800	20743200	16531300	36446100	7226930	15241900	11259600	55443800	105933000	56034200	28464400	3378540	45233500	27679900	60591700	33518400	31196700	31227000	26149900	12564200	57976400	41409700	56072000	21721800	44815600	363267	114100000	8510520	18904900
5.31..5.32	2530150	29589700	18335100	22014600	-2765630	55798600	62337300	2138250	5776010	65681100	-2513370	64004000	25002900	123812000	104924000	57091100	22507200	52101500	77216300	19198300	7351060	11518600	32908900	51510800	3732940	12273600	14296100	86125100	100425000	80236400	63473900	23666500	50916100	-1515050	94346100	54329100	34780200	46277800	34198000	14763700	69141000	5500120	51671200	35031300	56915200	2115890	117312000	-9673300	26121000
5.32..5.33	7718100	27293800	34188200	49397400	-2173420	55824000	62927900	5661950	-2833720	75334700	20791000	92113000	28885500	96170700	93675600	34439400	38973300	54449900	96388400	26617100	40441700	21882500	30090000	38299000	8968480	16742700	16193500	80890900	140985000	82423800	69218900	33740500	55597800	-9182060	107767000	45426100	41343400	38646000	45112000	14694700	67521400	15773300	39333500	25694900	52102300	1872060	165270000	46264400	43470700
5.33..5.34	5159310	25777100	47551500	32485200	-5750200	68000500	65355800	33059200	37703700	56760900	5691740	40356800	28185300	80383200	95970400	11631900	34853100	13070500	94814400	21120900	32336800	18410900	20857700	27405500	7647090	18730100	11132700	63479700	112391000	72113100	63707500	54468400	60094000	43130400	117123000	37330400	42016600	52949500	66415300	11332600	62739800	33054200	41804500	24203700	49369100	648182	166471000	30872400	19200200
5.34..5.35	5514580	28779800	56614600	43992300	-4188630	75549800	63681500	42200300	35373500	39539400	7136180	53919600	28853600	137893000	69006700	38973500	89228800	36989200	110615000	19457400	1396120	31175500	26649400	42117600	6993690	20492800	12641300	83817100	107050000	85529700	67127700	25067000	61897800	24410300	102940000	31378100	42821800	57618400	57425400	14721700	70462900	38376800	28605900	23298800	56791800	226434	130289000	28046600	33919000
5.35..5.36	10750200	31843100	71355500	48532900	-5876970	48108000	49730800	28671200	64805600	36230000	7275920	57219300	30806000	116369000	95184300	55261100	86861300	47180200	92611700	21240700	7434810	30360600	37495800	28859000	859931	22241300	12599700	59291300	106923000	79601300	40680600	21523500	56646600	35121200	88834100	34672300	31799200	40687000	51057900	17120200	62457100	53829700	27201200	22299600	36240900	1536120	121229000	41015100	14805900
5.36..5.37	7591930	40720300	105809000	32465200	-5998250	49440100	31618800	17649500	57077000	70414100	-2191770	62502800	28526500	89019100	73565400	22561800	40553600	47455400	90595300	14756400	21452900	27081000	16180500	39324600	4874140	12490300	16411100	49711900	61392500	56240200	31652000	9253920	67384300	81864400	81548000	34265300	22996300	28511700	51006000	13538900	57309000	19753700	31233800	19901600	52896000	927668	117095000	402763	14401900
5.37..5.38	2470580	45369500	73576900	41019100	-3408990	39731500	36227500	10616900	43884500	38928000	23656600	71759500	13355000	109881000	40536200	16400400	68350600	37965000	77495700	19224800	13112700	22613300	18967900	38035600	5260940	22402200	6192970	44724900	49662100	38873700	28897000	28487900	57762200	42621500	59650300	29069900	23014600	43050900	29314600	20995800	54073400	25386100	31502100	14520700	45576500	378319	93682100	23749900	24927500
5.38..5.39	4163220	41006700	110750000	44650700	-3996510	51358400	35221900	54493800	55972800	66719600	4758590	101821000	33855800	90697700	52979300	38444800	73605300	69834000	86859700	20463800	17349000	29647700	36473600	50122100	6065920	14772500	11395700	78521200	100001000	48383600	18989400	40129200	61299500	44799700	58958900	48491300	34919800	42747800	30705600	24784500	62293900	17900800	8545440	21501900	56028200	751249	120595000	58215500	18156900
5.39..5.40	34546000	151184000	379352000	243574000	28730800	146159000	104742000	372551000	342969000	251001000	60745500	424460000	81313900	446042000	347026000	227829000	438700000	292315000	326561000	100160000	153782000	168562000	85582200	208904000	28039300	49508500	52101200	257411000	219379000	98587500	66228500	111591000	243844000	242534000	141964000	115970000	108660000	131095000	127027000	70079900	170519000	76577900	81102700	86504200	89225300	4325780	208025000	242369000	146629000
5.40..5.41	148984000	710119000	1546950000	1016070000	155896000	483991000	370310000	1426160000	1402600000	967977000	258670000	1535410000	262421000	1755330000	1182940000	976892000	1667570000	1172600000	1165580000	402382000	579942000	609427000	314607000	741791000	111606000	208831000	239382000	938416000	864946000	260822000	169033000	382979000	745604000	976726000	407029000	348286000	371612000	568926000	407049000	276507000	721189000	283823000	378696000	317802000	272072000	20520800	648076000	1080970000	540635000
5.41..5.42	240481000	1310150000	2761650000	1545070000	236785000	706461000	621765000	2177350000	2094390000	1557180000	406254000	2174430000	383742000	2697410000	1783780000	1562070000	2556550000	1716270000	1787960000	634581000	847686000	922519000	472906000	1040830000	180628000	312941000	354835000	1339860000	1525980000	368447000	265412000	541673000	1054930000	1375300000	589088000	510761000	522308000	846950000	570681000	476538000	1257360000	438843000	661352000	488626000	407366000	32733800	963944000	1617890000	838332000
5.42..5.43	142152000	900541000	1908540000	871101000	129122000	377410000	399556000	1197500000	1135830000	960048000	224633000	1117230000	202978000	1493830000	992621000	954783000	1459700000	933535000	970889000	359219000	452870000	510293000	251014000	567644000	108006000	177009000	205972000	745376000	973981000	228745000	138975000	322887000	610957000	711538000	332230000	296325000	263036000	464014000	304182000	303422000	843421000	245173000	441789000	285907000	237012000	19780500	566655000	789093000	462705000
5.43..5.44	37108900	216230000	475416000	209118000	14955000	74482500	98630600	230551000	201295000	213368000	17925800	180578000	44629800	262605000	166132000	148213000	289872000	160310000	210427000	65333000	69327800	72721500	57663000	105811000	23491700	42615500	29942300	202717000	218759000	84477900	44850000	81223300	181442000	92155000	91867700	77039200	59009800	93825400	70073300	76259800	269584000	32694800	172691000	71367900	47128600	3628750	186984000	62718200	96533100
5.44..5.45	16351300	67188400	101705000	88886900	999712	29699100	47149700	60779200	96672000	67762600	13171000	112647000	27626000	97436400	106442000	65332800	117203000	72880600	129252000	47357800	30297100	54792000	7664200	48976500	8583870	28559700	15880500	140479000	128096000	55539600	42583500	52178700	89992000	41319300	39757400	41462000	47267700	36452500	51697200	26561000	140587000	28918900	124888000	48521400	36926600	1470450	93641300	13645400	47700300
5.45..5.46	4549220	48824000	57058400	40081400	-4318190	22280800	28019400	21252300	55138800	65750900	545025	66642900	21328200	83561900	74654400	40630800	82746700	58593300	76224500	33470900	11273500	34979500	2965910	42488000	6091340	8073510	7333830	71530400	40614200	40320000	14253400	14232600	45559400	10569000	38863400	29096200	35055100	39807900	51042900	13903500	86927600	23331200	78447700	21761200	31511200	1179360	96729800	4572470	22004700
5.46..5.47	3773800	55066900	-11530200	21971800	-6266100	26078100	27934000	-5792540	23760200	33107100	-901560	68482600	12353200	42770500	66469500	44955600	65537700	27278100	79508100	30081300	6867180	30000800	23924900	42012900	2850470	14390300	4850860	67227200	57676100	43802900	17631100	10038200	60989300	6323070	24977400	15700200	24490600	32689600	24263500	8757230	69996400	9396650	65913100	13437700	13709700	866917	66607600	6393430	22535200
5.47..5.48	3227900	54052900	2176540	28256400	-7864110	22577600	3905450	11298200	32357600	36748600	-873037	78973500	9961580	22967200	53422000	-1045550	38673500	46998500	42903000	30446600	10551500	25852700	-11502100	33354800	7163200	20272300	1331650	71086800	59785300	46554600	29754400	-2068530	44593100	-6215160	33247300	12251600	764357	20084800	16701500	3897210	45490800	22803900	46971700	16989100	24763700	42576.8	56513900	20813600	-10234800
5.48..5.49	5198090	21930400	-8105500	37406600	-6652950	18828300	15446400	30863900	5043610	59887700	-15228600	69354000	24842000	39725200	36831500	-1354220	53354800	8230700	26268200	23978500	-2931410	12993500	-6598790	29251700	4393460	9378900	-301291	51564400	40055900	44362200	21227600	-7487710	26446700	-22649200	33501100	19181700	10077900	37807600	22884300	-3840400	51218400	11233000	61052400	22302300	26320100	-153907	52820200	-21402600	27360000
5.49..5.50	4325850	17832200	24530200	30131700	-7215130	39323900	26586800	8304710	25336100	48790500	-8345830	64199500	21381700	54185200	68182800	43692900	49166600	30550600	39179700	25001200	11978600	19913400	13153400	30046800	5267650	17538900	5632020	42608100	5572470	50174000	23918500	344233	37875700	-23921500	28485100	37739800	13545700	12423700	25857600	7557940	45920100	17925300	48859200	26481900	29371700	-79935.3	53768900	3897980	18235200
5.50..5.51	5879060	22507400	13290200	32703100	-2434350	18060900	5949320	15130200	50249500	40142500	4942820	69549000	32708700	25470800	89328200	42738000	72831000	41058900	54919800	35997800	22436300	37427400	4167770	53845300	4199310	14028100	12130300	55319400	35642600	57045600	26361600	20482700	61513000	40621000	39239400	28306000	28807500	17349400	24557600	5510260	60066700	18318200	59980400	28497000	48593400	194585	78326600	9950000	26820300
5.51..5.52	6256140	28095300	65955200	34244700	-8939030	14552400	6850180	-5423830	27224300	19109300	17639800	90211400	25647000	59656200	27844900	29228900	74447100	50303900	22184900	27337700	8546700	29979300	-2064220	34791800	6345230	15278700	1284550	92710800	59201400	35693900	21330900	17882500	60917100	28842500	30997100	25755700	25685400	19295500	21774500	7053870	68650600	17902600	58335000	26403200	11461800	1005940	66352300	-7116690	35223200
5.52..5.53	1511710	23058600	28046200	22403600	-6755940	37925900	17702500	18604200	12625400	37103800	-2980520	69643600	22630800	44983800	46789300	14875600	66552400	36933400	68381800	19634800	6166670	24148000	-7404980	13409600	3169060	13590800	13260900	35259400	48364900	31645700	20617600	20446600	52042400	4616250	27878500	22061200	16940300	23791400	21990400	17455800	79625900	23414200	58868500	28135000	33168500	50693.9	62560900	-11688600	29084500
5.53..5.54	7611930	31306000	13338600	18295000	-5469220	27001100	16137300	9253090	16468300	25080300	-3784880	74245700	24790100	70833700	43927800	33351000	48636600	28502300	60465400	21953300	9567080	22630000	20385200	20226800	5616620	11309000	13462000	53404500	76420000	47755500	17862600	13418600	46462800	4031390	44226600	36849500	32945400	45139900	46025700	10429500	50677200	24379500	67950600	17914700	39437700	2264360	76993800	12844500	4740950
5.54..5.55	2177220	16095500	-15848200	16173400	-5965870	18059100	14330200	31932400	-6255960	25858300	2198730	45170900	15614600	61595700	21051900	19551300	41180300	-6977590	57999600	21746600	-8052500	19894400	2288310	28864600	6770110	770470	2836410	26095900	32903100	43114000	14691800	4673990	35906600	18148200	22228600	21102000	8083780	19577700	22545400	7632680	39744900	28681600	46896800	13024900	27759800	-354077	45051500	-16804000	3274240
5.55..5.56	2322320	8176580	5353080	11784200	-8519210	21221000	8168770	-6959660	7656710	14789000	-10951700	59310400	17836900	54363400	51115600	-18000000	54860400	13218600	51543400	12649900	11319800	14232600	-4674830	20981800	548672	9604440	2985160	46792400	25016500	31337100	-7408760	-3935640	44028800	22088800	16851000	23385300	-7064230	16876900	18135900	8073260	48354000	4779740	47388600	17633700	21179800	-454940	92857200	29569500	4594180
5.56..5.57	5484940	26166200	4296690	18468700	-11977400	30871300	9318700	-24131700	13074100	37648000	-14486400	33785800	18268800	24440100	59102300	10057300	31312700	23761700	50613900	27724900	-9387120	8011830	10860300	-4138440	1264680	17901100	-286009	569583	-4836550	38012300	13718100	-9986750	30126200	2542260	5610360	13294300	16483800	18007900	23842200	-838220	50579000	-1402410	37095400	17880000	11335200	446000	65397100	-13131600	13376700
5.57..5.58	2500630	16356500	20977100	12215100	-7226940	10946800	706177	-13540800	18110600	7875480	-8012540	44126000	7704560	58288900	7986480	5115670	7306840	12458100	54817700	16968200	-8151910	30255400	8719100	227650	792580	4162640	-8289380	37164700	26321100	33708200	9405070	-12654200	25646400	-34860200	12752700	20045900	7778410	14743500	12558200	2531200	47183900	9591670	41581800	9815160	20164000	-538665	55880000	4363790	13654200
5.58..5.59	4329660	23760200	-11161000	13852600	-8208170	9343410	5976250	20240100	-12985100	23564400	-186802	55809200	11130100	27998700	65812000	-4061820	36594000	12903700	18047000	17898700	-15490500	11921800	-5777490	2286910	-1672130	8125350	-4852240	51542100	14326300	17194100	17240900	432883	26320300	-45551500	8433410	22519200	5701780	17288000	12881900	5692620	37803800	8523140	31369800	17864900	24753300	-498294	69822600	19563800	18862500
5.59..5.60	-967033	27354400	-1432690	9778240	-8262250	19082100	9689960	7149880	12720200	40894700	11501900	119941000	24439800	62520300	67597000	37390400	54639000	36068100	18514100	16806700	17251800	13656700	10744000	26786500	2832080	10883700	13091300	29358200	16037700	44378100	10703100	18452500	39278000	-4919080	40545200	34029600	41833000	52841200	34074600	25834400	47690900	22438100	30307200	19707900	47449400	2859570	73949600	11724900	22812200
5.60..5.61	3792600	44575500	55822000	8567670	-4315810	18570800	32897900	6782520	27837100	84658200	37637700	140093000	24738300	115527000	92884700	37327800	119260000	24859300	42179500	29737400	37267700	46195200	16828200	49174600	9289670	20116800	34531100	83268900	57724600	55820800	28630100	39005700	60866900	44389100	33993000	53050500	40325200	46938100	33707400	44273200	68412100	36326900	39148700	29776700	26565600	2286850	104742000	26417700	22664800
5.61..5.62	9215440	62895100	67684600	35295800	-3970030	30363900	29657500	34479100	55299900	93335900	50722600	139157000	41264600	131321000	91034100	61593500	105580000	59002500	67657100	34647100	29787100	49961700	21055600	42783500	4634680	22394300	35307700	74458300	85014800	62257800	41225600	43497200	64250900	90169400	57360700	34113300	45639800	49172700	45062200	42461500	86300800	33810300	51000500	42025600	33890000	1165300	117749000	62099200	42207100
5.62..5.63	8774450	49401100	62301800	44975100	-2168570	41428600	35386000	73865200	54126700	87254800	48106300	136376000	30290300	152046000	117605000	59938000	160678000	66238100	84086500	33145000	40709100	36018800	17566900	50524800	6310890	32353700	20751300	56678800	99233400	79475000	32233500	30364500	78445400	81595200	63975000	47375600	37267300	56835800	51373000	36466300	96561200	39603300	75411700	42609400	35955600	2252640	129537000	50139700	42557100
5.63..5.64	2665050	51296300	36093800	44451300	-6153810	9967430	30916500	32436000	60933700	97645300	31448200	119702000	28138000	104609000	70388300	75880500	74145000	65223300	59838100	36249300	13252700	37777900	31609300	36087700	1716260	13331700	20312200	56526900	80316100	54316400	24926700	20014800	47048300	32490700	27219900	23600200	26945500	41233000	45896300	26456300	72531100	47770300	68009900	36276600	23639200	1513910	108992000	24240900	36980400
5.64..5.65	4984440	30858900	23915900	35114100	-6130610	9407270	26798600	26005900	22521600	69259300	-5375860	46668700	11344300	62177500	29326200	2967170	54863400	-4303180	71039100	23578900	10247400	32781900	6011870	17211100	-49325.2	19842500	3399750	30221800	40529600	26131600	24839800	2102930	38338700	-21753700	26653300	9839530	21049500	28983200	35211800	10726900	31939400	26255900	29755100	26538100	19720700	243268	84930000	-26532600	24523200
5.65..5.66	1714610	-3943520	-33386300	-796376	-9676010	16221300	14298400	4474100	14188600	46282500	12345700	49699100	13415400	76883800	42665100	26269800	47089700	4235970	58579400	15843600	5759980	25713000	7061080	31923300	939307	7600280	4204500	31432700	48647400	14302500	11050700	22423500	32859800	43357500	9632890	15553100	25566500	2842190	19829000	16572300	51562000	12955900	46237700	20183000	39566800	-450003	67090000	-40290700	8401500
5.66..5.67	3736290	3671300	-6931860	6415240	-4988410	19531400	4611550	3341460	30171700	-4177300	3116990	28218500	14522900	38688100	29248800	18702100	23475100	8565490	32563700	14382200	-11704400	9564130	5417110	16671400	2482350	9176870	-7770340	-6232480	38081500	47290400	9442800	695941	15030300	-23829200	14542000	18125200	6857890	14622600	24865400	-4514030	44609200	5254180	22428700	10217500	20474400	1509680	45078400	-30145900	14520400
5.67..5.68	-25355.4	1580700	-3043520	4958650	-10393500	14485300	26369900	-9552150	-590084	-17029900	-7332570	27952700	15670100	-15589500	-6947990	8583650	8750000	23454100	930764	16598000	-1779180	17299100	7045190	20325100	3987310	12815700	-3119350	6522640	32374900	27261100	15715100	8896640	15440300	-42031300	-2700260	14052400	562176	6065060	17605600	2211420	35149000	-3937950	31936000	18975800	16801900	-118909	40619400	11821200	8660450
5.68..5.69	-4830940	17815300	-48837000	-6642100	-10536000	-3247650	9268090	-36209100	17762300	3677840	-25449700	22762500	877885	2345740	23291900	26869600	14458700	7640110	9788430	16824900	-5854640	19699300	-4926630	8124230	3001760	7270620	-3149010	43339900	12795500	29864300	11842000	2805670	9578070	-22690900	18594500	3450820	13400400	5183330	18714700	3037040	45770800	21380500	44824200	18933400	20328700	287299	52244100	-4840620	-1134330
5.69..5.70	-3016720	23870800	6583470	32920100	-4099240	6850740	10534300	-14388900	5144240	-24302400	-2562320	26409600	4319740	43146100	15954200	11909000	53873800	27191300	30514900	16649100	3759210	7768590	-14688400	12808700	273903	13626200	-5454170	22802500	-1741450	25764200	-4846360	-6869100	28484500	-17196700	17110600	20676900	3908900	-1640180	-6135180	-1036650	15274600	23264400	31233900	15455000	18488300	80476.1	37127600	-22699900	13102600
5.70..5.71	1980140	11762100	6925670	23373600	-5151470	3264870	-3167350	10092600	-24196200	12537800	-9402460	33559700	3459670	41231400	55678000	6433400	51502100	-13697900	34265800	17656900	-13176200	-5242080	-1973270	5489310	-658612	8139250	-426624	31644600	26011100	7649940	11354100	-749197	21417600	-3831020	134273	13085900	7190310	22389100	7661370	7973470	38832400	2566640	21571700	14713500	26685100	-587125	40586300	-44757800	-2190030
5.71..5.72	328058	-9452150	-19023600	11534500	-7153560	-3195140	10842400	897126	55699400	13447100	695716	28152600	12593000	12933300	7939990	-3709990	-443388	5256920	29518800	9283360	-6858610	-2468610	1823720	10677500	-42220.3	13732100	4289220	35826900	-5227090	31740500	6055960	-4552220	31505500	-29221100	20351400	5090340	4952210	9984040	18329200	6693030	31019400	5359470	40636700	2838270	26284200	-1050600	57491500	-19659400	7533850
5.72..5.73	715617	3523880	-55587400	9874360	-8503820	-1875590	27969900	-11781200	21424100	-17389300	-19495600	35369600	11137000	52486800	29829100	-3300580	18545800	13036900	12976600	7115680	-3920530	17043200	3362810	1272370	2746120	6098570	5998930	25340000	19450300	34612000	12314100	-3863050	20168100	-20309200	10994300	6409340	4660480	4754800	18549300	959389	25626900	9617360	30908500	4932610	14390900	-810947	63734800	38010600	12836600
5.73..5.74	-1644220	33750000	-4784880	15311600	-8564970	11406600	-3924640	-9779090	-13578400	21106300	-15580300	44466000	7955750	33642700	10018100	3807260	-16893800	21122800	9161160	11064600	-4836690	24677800	-19260700	9786280	2539610	3893950	-7985310	52692000	2365480	31228300	12322100	5916290	23015300	-37992700	13634000	4643660	9726680	14313800	6234600	-2480900	29147500	10238600	42822900	7630420	25279300	655984	33187700	-3463820	13836200
5.74..5.75	2170610	-13419200	-9302370	11811800	-5150750	2283680	8350640	-9258320	-6990850	16187300	-10965500	32631400	19609300	9118860	5250420	13638500	28551600	-8047180	-6107840	22230800	-16314300	20397000	-5432650	3022310	2307610	7701300	-3354940	30489900	-1879250	8048670	11918100	-12327000	7099920	-34936000	19700700	19581400	4672600	13648800	-7794470	7478780	39300200	7646740	32459500	10800500	19046600	-656306	42861800	550060	-1145730
5.75..5.76	-482445	15592900	-10435500	12889700	-1722130	-3827400	12983400	-9861760	24207200	16103900	-7393790	23193100	4740020	11280400	45856000	16404500	13960200	-6116390	41772800	16855000	-12547100	13618000	-271148	25614400	4165640	6311800	-978208	25799000	31692500	28408000	5733480	-30399100	11164300	-29926300	9340830	19344700	-2907320	17933800	8911280	5646180	28548400	15178400	40657900	22996800	24072400	369539	28877500	-12190700	14647000
5.76..5.77	-348302	9308440	-53415300	7483540	-5607810	18691400	11316200	5479080	10918900	34708800	-3754080	31514100	-6049690	20213800	28739300	12208900	17832900	-22109500	2717780	2642990	-5049720	-5555770	-22269100	8983900	3642900	5158600	-4789470	33046000	38963900	19543600	10331200	-15997800	23938500	-5202870	4205000	-4246350	-4010890	-3081260	-552980	1465480	25373400	12801000	40378000	8978330	15741400	249986	42057000	-45898800	5486330
5.77..5.78	-2328990	8289240	10440600	8488880	-12291500	15587600	6173090	3288320	8014110	11014400	-8883240	23500100	6257090	29687500	32293400	13911700	6298410	3928060	23641900	14271500	-977425	10993300	1203120	7204640	2626940	5939190	-5566330	25847400	-4535940	12766800	-13656300	-11481900	25480300	-44391300	8632280	12359000	11424700	21874900	9359020	6031930	34287400	4735970	15966200	12292100	30669400	-1524010	31579700	-38602100	10900300
5.78..5.79	1278190	3078380	-5023300	4828420	-2853800	1568280	9423930	-7266700	10092400	37398300	-821984	19374900	13191000	9046460	20172200	8179550	20308400	13426300	54212000	16181900	-5104800	11021100	-10995300	23839400	473218	10444700	-724374	20929100	-10766200	2108540	18971100	-11499900	34784200	-4910630	23888600	6563290	16244400	-1943890	13267700	3596230	17835800	10570900	34985900	7970810	23386500	-664112	64366600	-64644600	15577800
5.79..5.80	-610558	-3231720	-17101400	13165400	-4589730	4633780	26730900	-41116300	29455400	-167123	-6268110	33722700	17977600	27184400	24831300	-14217700	26261400	42788900	36475000	25455800	9103000	13605800	-5268770	4265040	1487900	11631300	3548700	30706100	53414200	13676100	11604100	2892420	-7342070	-1353810	13840500	19379400	12909300	5705620	23860800	4441420	8607690	13195700	27020200	14481500	18550200	694543	42503800	-26727500	18644700
5.80..5.81	5596880	-3468110	4051570	25822200	-3211850	7242830	17957600	-8313980	14303500	21284500	-14177400	3769050	4046940	16356200	16964700	2117650	13360100	18713200	12522600	15824000	13751200	2714970	-12217400	5737490	-2555420	8487080	3730410	15540600	36910400	14020400	7506340	3479660	9192950	9628730	21392200	5824050	4112440	13148300	5239100	5245990	33679300	18005200	15213400	9534640	16408500	-1664900	33076000	-8862830	4587300
5.81..5.82	2658140	7103200	-20071800	26856400	-3494920	-3951780	19213800	10213000	27459400	28695800	-42177.5	37950500	6825550	19807300	27320300	7524530	13600300	18660500	41816200	16837700	946551	20275600	-5470580	21953100	-74074.2	13391300	5601380	42641100	809098	29231800	12495800	23297900	5211890	-19641700	16531000	26206600	31958000	25874300	20102900	386149	34762900	26184500	40162200	3228450	33066700	-735060	64759200	-10126800	26591800
5.82..5.83	672237	-8122210	-11350900	7515760	-8707520	413920	18103300	-11860300	-40532.6	14634500	-385663	39572600	6107890	25100600	36142400	-6645080	27744700	5045400	39179100	21718700	-10533900	9063100	-7886640	28096500	3307180	4964250	-1737040	33238200	201262	20872400	12996200	-13726400	9240250	2579700	17922000	35064600	24925900	1292080	18131700	7573200	12174500	15997100	26778600	19392900	-8934810	671583	44475300	-18917900	1746560
5.83..5.84	1107150	-4913990	-26434200	10978200	-7403220	12818800	-4293010	-20254400	5674580	5934870	4613220	11752400	14208200	25194400	17577700	-20442400	43990000	-13305200	13257900	19334000	-15891000	503870	-2245140	-2143560	994966	8866930	4840480	5715600	15840300	14153700	12066800	-14109200	23110500	-10337700	20572100	19426400	7959390	12892500	15646300	3411920	25944600	9071130	9238740	3357670	-1902340	477253	-10932300	-14137600	663619
5.84..5.85	1710450	13468500	16823100	17345400	-4906610	5587270	3782270	-542861	8167550	20274700	-1362080	3619660	-1768080	47329600	40575300	-5284210	21897800	28442300	12471300	16506600	-8152270	11908500	9930540	5510880	326008	-2126920	8150240	10494200	16732200	15685100	4610330	4327460	6036210	-29428200	15855500	10754100	15642000	13545300	12820000	1277900	24345900	-13235300	15395700	2951740	21234500	-1016170	52968500	8543810	-7688990
5.85..5.86	514764	441813	8949520	-5947940	-5403270	7294230	8875390	-40527800	8994530	27579200	-3266660	12780700	16916500	-3666080	2011380	41818900	43527300	6357990	38262400	7839720	-10063600	569659	-2111710	1855910	-949168	7051160	2499090	28384800	-4518020	17054400	6958860	333355	18008300	-19642400	16924500	29325100	6277760	17605200	3750940	2851780	32537900	-13043300	45759900	4417250	24458100	-596873	37878000	19377500	6750540
5.86..5.87	2140230	12600300	29169100	8903210	-9798530	21987000	13909000	-23530000	10339400	25270900	-2981680	37945100	7727410	-13163500	46141000	32359300	9920660	1018940	30362000	7692050	2187890	5351350	13725000	14998000	-1328880	6923760	-4047180	56908400	11977700	22697100	12363400	7904050	40397500	14213100	4762240	13539000	25789300	14854500	-5967640	801332	33374200	8937710	20514000	8694110	25856400	-329524	30662500	23680100	10457900
5.87..5.88	-155806	15061400	21384900	-7566900	-5042130	10953400	5998690	14429100	-7380640	-10391400	8260180	41847200	9164810	36083500	13256500	1439670	1046880	280052	-2277500	12018400	5618600	16374700	-8361430	-4663380	-1093500	2581520	3983520	9735570	15907000	8328310	20657000	-3161620	8800860	-14936500	14343300	12595700	13346500	19871100	14725200	-2775110	19577300	374852	37698300	12266100	1998530	-314140	41516900	-42978900	7661520
5.88..5.89	10455200	31125200	66278700	64159600	-301591	39450300	14865400	65227900	35781200	83266900	9410800	71423800	25009000	77771900	66532900	44293100	53004000	38012100	53854300	24505300	19558900	41859300	42413700	27872100	8076800	19255500	15476000	91654500	46489600	31377100	16810200	-9006790	48453600	-35282400	5767970	20514800	30962700	12650400	25966500	19357100	61215700	28386000	39718500	23225000	33922600	1796990	48285100	6260200	16469800
5.89..5.90	10091300	47723800	131414000	66459500	5713960	30866800	31082000	64058500	70657200	125757000	43308900	38992400	28102300	106229000	51613900	32067600	84411600	74996000	124676000	29586300	31514600	45550700	40059300	36374900	2618170	24224000	14902900	96866500	71709300	43499400	27877600	2501540	46412100	18909500	34727500	37281000	11415500	27970400	10747300	16960900	79222100	37593700	61864500	30225700	22307200	854655	70627300	62826100	40224700
5.90..5.91	8629530	25853000	92146800	39279700	-936072	45386900	25318700	15034100	48729000	70085200	6182430	60274200	21072500	61518500	71673500	43600500	65807100	63160900	80021000	31306000	24693700	28248900	19253400	27596400	8016470	26767600	15933700	81026100	50085000	16627000	19731200	13560600	48460600	-18850500	21998700	34271600	20293400	24617200	25067400	16955400	68255300	26689400	45664500	32254900	32532200	813946	38486500	-121655	18084000
5.91..5.92	28794100	107364000	276776000	173079000	16829500	103816000	73894100	156678000	177442000	252040000	59211900	118072000	55434400	212247000	160507000	158054000	195300000	194055000	255930000	48228500	85930300	99283900	59474300	91713900	16476900	50001700	42826200	206677000	234338000	74452600	52705700	35746600	54124100	87721000	69939900	61436300	46261400	73528200	70434200	47450900	139045000	57647500	111053000	59990900	45267500	3922380	140157000	106318000	41205800
5.92..5.93	20029200	83660400	149176000	95956300	8806880	75754100	63431300	108199000	131663000	147192000	38655800	94779100	47294100	163159000	97116800	103193000	141621000	96930900	154451000	45205100	58737500	71735000	36868100	69970600	12036700	34134500	28746200	108997000	152272000	73019000	25954300	27236500	75469400	73558000	33485400	14121600	35113100	40320900	66463000	25696000	93935900	48075100	57654800	45152800	16212800	3842780	128264000	51373400	46611100
5.93..5.94	5401230	43890900	68224400	31623600	-2514650	31926800	21722200	40137400	27312900	73794300	22563400	108471000	25975900	81519700	62946700	68029800	87370500	14322700	56895600	19230700	24573600	48417500	16936900	23339900	4965790	14110000	22116000	82085900	77745600	61918300	22130200	27068800	47045400	18834700	21550100	6010570	16523400	49329900	37880200	24370900	67780600	32037700	30643600	24807900	31061500	2802960	69616100	6752940	34168500
5.94..5.95	3446350	19481900	-21153300	1149970	-6981580	3742510	8180500	12683200	-2878620	4030780	9569040	72362000	21557200	36803200	59245700	7302750	20155000	16458800	19740900	18566500	3082160	9491370	-2447130	31976200	4077550	9553510	10619000	35456900	7723220	29794100	15717600	13578700	23695100	40885300	40481600	29144200	-3055070	32749900	22813900	14084700	51483100	22119900	30101700	13396100	11423700	-2162.64	64908000	36560600	16355200
5.95..5.96	2418710	25919700	17937200	12937100	-4436020	3945390	17586400	-5841530	48476900	34181500	-13645800	84063100	5409780	42416100	29788400	16132900	56317300	31419000	28990700	8113320	14033400	7735310	6558370	24887600	2417010	6461470	10988000	43142400	54970800	33244100	-743983	15252200	32761600	4841690	15471900	28272500	15444700	18533900	8697320	18358800	41596200	8515390	31445000	8911590	13242000	-37778	37499800	4515220	32008300
5.96..5.97	1803290	40296300	49206800	24733200	757816	7489960	20223200	96829900	36187000	42726900	6161090	118849000	30535900	85067200	67342200	61117300	94912500	26139300	61984600	24104100	15204300	49636000	32138800	48954300	5897760	19603700	23872600	47499300	66519900	33249600	23329600	30720500	57562200	29560100	39669800	22483600	35893400	19875500	26061100	27343900	39923200	41655100	35566000	22854200	19385900	1329310	95636700	36615300	27011300
5.97..5.98	5781480	34307200	44845300	29871400	830088	29883800	31284200	41016200	17622100	82135100	39080100	177914000	33071400	129280000	120069000	38281200	118340000	922024	30567700	39056500	50753800	55862300	28319900	60009900	8886370	26722900	32242500	48405600	79795100	53774100	43708500	31237900	61064100	84241100	69144700	23985000	59745100	51188100	37913500	42733800	74997500	31953100	48954100	31445900	31703100	2569000	84140200	88834000	60762000
5.98..5.99	17436300	71073600	97467100	76658900	8851840	47808800	48564600	132929000	31860900	146559000	68156900	288221000	92755200	171865000	164317000	116203000	166571000	83096900	86681500	48084900	64275900	67715700	75266200	62946800	11685800	62547800	70285000	157939000	110478000	141168000	79674100	132220000	161369000	243005000	128426000	90880900	121178000	129261000	82243400	85090900	118904000	102033000	98986000	63134200	53654300	8495520	212649000	165943000	126802000
5.99..6.00	16560900	98002300	123280000	65881600	5925590	53077600	75687900	143579000	69206500	168121000	98727900	442445000	113022000	250109000	201882000	147989000	251263000	66016700	108494000	73941900	89227100	123301000	84045200	96481600	15086100	68335000	94521400	133188000	132768000	142716000	107166000	164612000	155369000	283907000	169197000	83069700	128157000	143499000	100221000	125202000	159643000	109871000	110372000	87295200	79840600	8455810	237821000	191022000	155651000
6.00..6.01	12417200	73335900	59138100	38359700	2345520	38657700	62533100	94509700	40558900	157023000	69514300	357573000	106076000	158995000	143021000	114086000	135186000	58513200	46463100	53778800	60270500	83560500	66942000	56426400	13634400	68583600	76982400	121981000	93546500	141585000	113613000	158827000	176395000	258702000	161830000	105104000	130324000	116366000	102142000	116844000	173160000	134245000	123407000	89017500	75325600	9940200	230802000	146025000	125428000
6.01..6.02	6361290	18872400	4044590	25084800	-439670	11220200	19220300	26173200	20961200	55991500	26509400	184742000	50763300	59601200	120340000	66784600	84270100	8411100	16983300	31229200	48169700	39873400	43562400	21226900	7505350	32734100	40140100	37946100	47118200	86237200	63076300	76118300	90436700	92497800	76656800	63137100	71486800	65628700	53798700	50221200	74274000	59455000	75343600	51252200	36693700	5573890	112067000	68379200	60495600
6.02..6.03	3377620	8613620	-5192020	5981350	-1767850	4801050	-5511810	33599300	-29178400	24932200	-7563630	72231800	10288000	43882400	62132100	-8354950	47495800	21509500	-9986850	12320700	5439700	18309100	-7824890	23335500	913209	11615000	9196130	31755900	38728300	24782800	10447200	9011250	18095500	21976700	21690200	10534200	-2173540	10035400	28232800	27649600	48973200	20899400	45120000	21553700	18328000	1789880	41006400	40394700	11193900
6.03..6.04	4244970	21404100	28282600	-1870280	-5759090	2847240	-10439500	10947900	39806800	34366300	5658250	105755000	27202300	36921300	68481100	48615700	76059200	45263300	9476880	17683500	16824300	31911300	10346800	18591000	875182	19699400	23133500	14179200	30687200	33849700	16730600	37698100	47537100	39875700	41440900	7760740	25939500	31743100	17024800	37517500	46364800	38235800	31527600	24855200	23600200	2588190	70196400	46834600	30675500
6.04..6.05	1511580	22302000	10535800	6616450	-331494	653346	14489900	17697000	42131500	56482400	5503800	82324300	20901500	47815900	29697800	21990500	76715600	3599130	13606300	13415700	4690990	19936900	-4592060	16346200	4980140	7871510	15375400	34112600	32126900	51679200	15470500	31272500	27000700	74283200	50492200	21779200	31880300	18261100	24078400	19732000	38471800	23266200	32924400	28126700	35939000	2299970	67694600	6491680	26035400
6.05..6.06	1255810	27671000	-23170500	1870300	-1016300	15071300	4569930	7272050	43495200	18601800	13470100	85313500	29647900	18873300	33447000	15880800	34142300	25203000	21288100	13215700	19508100	35529200	8297290	23880000	2890130	13710200	21429800	28355100	14393300	43703200	22185200	24474300	31709300	28398900	28963000	30625300	12793700	31806800	21060100	20285200	37879000	27586900	36127600	13795400	24910300	2180030	64884900	-5718400	41474300
6.06..6.07	1306190	18866000	31463800	4298690	-2160300	12891300	8282180	-239859	10387600	2539920	5071930	28170000	18969000	36845700	31018300	24517300	17256300	20020800	34079300	22289600	-5946750	14821400	3219670	9215530	5076110	7175890	13406100	34698100	15889600	32110400	13829800	15491600	20455900	11530500	11588800	23955000	41812900	22910000	4007380	1939590	38525200	12234600	32932700	8027660	7864690	446370	42505600	-1629230	18533700
6.07..6.08	6627810	-5196120	50404400	7479470	-5554750	16272300	6928170	-22229100	-2222130	38173900	9621020	29593000	25544300	47518900	41813600	-14155200	2156760	14472400	18878300	21180500	-20043600	7358760	14252200	11095600	-28485.7	4752590	10951800	-628635	31431400	25495700	28828500	12688100	22885000	1678510	22757100	33801900	37538300	18835200	15783800	12794200	26309000	34733800	36073700	17381900	12440600	1212470	51355100	4729360	-1036870
6.08..6.09	2332800	11203900	23161200	29822900	-351197	20191900	18728800	33027900	27666500	35461100	13219800	109902000	35206500	75044000	55897100	35763600	59996800	54383500	38664900	29424000	34069800	33389000	32838400	25586500	3340750	18226300	23303800	48706700	39393900	58305400	37976400	53028500	53471300	51735300	35446200	44717200	33544200	46703200	26136700	39668600	46738500	46932300	21068300	29087500	32005600	3062140	86032700	16951000	42588100
6.09..6.10	60151300	237178000	528707000	355683000	36656700	153876000	174761000	388301000	263835000	473609000	142235000	478893000	184500000	628920000	486844000	352574000	489200000	376498000	478853000	146745000	226740000	253887000	166989000	185006000	35868200	117773000	122968000	414631000	397771000	164729000	132510000	148870000	198433000	303712000	168379000	134067000	167361000	189880000	166768000	155800000	344715000	189841000	198466000	140332000	85390400	9939800	288327000	251238000	108564000
6.10..6.11	29692000	107573000	326813000	193816000	19277200	86783600	103754000	254870000	150656000	288308000	71669500	337995000	126261000	369831000	294233000	174804000	323616000	179309000	243030000	112738000	135305000	140028000	78092700	100917000	21081200	46756600	70310200	330732000	257388000	96700200	64497200	77446300	107220000	208025000	99466200	71964800	108284000	109367000	124263000	94241500	199183000	114782000	118740000	84779600	56544600	4898740	195656000	195459000	73038900
6.11..6.12	39447800	157016000	393250000	254808000	23169400	110920000	130404000	223151000	215433000	346716000	72109700	166454000	89066900	362580000	345224000	266026000	354267000	257437000	312383000	68669400	124571000	147518000	98309800	110439000	23398800	69890300	58203700	175724000	347033000	93603400	84870600	88559200	115696000	150580000	95230100	90451400	86723900	125354000	119013000	69297600	246474000	89278600	170496000	84889100	57003400	4132560	146886000	102392000	57378500
6.12..6.13	1649260	6691670	52515600	30346200	-4779160	11179000	23469200	38335000	25219800	7171670	2815930	36901600	17330800	52676000	39903800	12867700	76835000	14005000	17532700	23189400	11587700	28369600	13855900	21245500	2514880	22759000	8548110	46595800	32541800	46864400	2718590	5644450	24794400	18912700	22933800	8411820	12903500	11193700	23548900	12664800	58921600	20340300	39096700	17670900	6773190	1106450	47915800	10714400	19211300
6.13..6.14	7221450	40825900	2615450	26527100	-4627150	19806600	46378900	25081300	33779200	69033200	51806500	328330000	93559000	107729000	133195000	65999300	104648000	55290900	40287600	42237100	42672400	51677000	49139900	44391800	9467140	66510500	69442900	90624100	40900200	110142000	102849000	165185000	150675000	269665000	121809000	83516300	138564000	94309300	86526900	76679500	118769000	84721300	72124000	50759500	59606000	9715860	215763000	128425000	104548000
6.14..6.15	13354700	71274200	30007400	25037700	5323710	16825400	54731800	52100500	63406500	121792000	74519500	298076000	86628900	179122000	167811000	74874500	127418000	39717000	64772900	50640700	53689900	72509700	78073700	56468900	14478500	58966400	63010900	126957000	94322400	115821000	95737700	166272000	170948000	232856000	128917000	93206500	135529000	111540000	79689400	87563900	114796000	70817500	105778000	66314300	54757700	7579880	188866000	157794000	128976000
6.15..6.16	12207600	71902100	58999600	44386600	-559685	30310200	61807900	95714900	32893000	115508000	84692200	437917000	126132000	179473000	195744000	62842200	178538000	80204900	59304500	57264100	57193000	79813900	75221500	73620000	15651300	84643900	92553100	166432000	88820900	177429000	125724000	221132000	230472000	345660000	189328000	136745000	181155000	152395000	119354000	127519000	162080000	161099000	150847000	89031800	86199100	12897200	268835000	190542000	170013000
6.16..6.17	1514990	52712400	7157960	26790100	-3469670	23481100	35801400	52607300	21299800	44371700	5205070	189352000	30006000	85178900	94023400	25777200	115105000	20613900	68495400	32821500	29367400	32517400	26386500	54554700	8728220	25439100	20321700	32255700	74570200	76089500	31966200	43966400	61976200	72431700	60781700	40335600	49063200	50865700	46186600	44532100	92382100	53714100	73885000	34731200	15035800	2373780	120102000	78569600	65143900
6.17..6.18	3538010	19394000	-22341200	26878800	-7115060	8257310	9561930	-19455700	22820100	40127400	3971020	57037900	591219	28758100	14703000	-2673160	13480100	14682300	-15431000	15702400	7956230	5777900	-2962400	15761200	1520310	4897780	6929670	1000470	27100200	6333870	-7912830	-2925880	12879900	14272800	16535400	22435700	4488710	21261700	22157600	3014300	14373300	15886100	40228700	13271100	16368500	920351	22047200	-8744550	16141300
6.18..6.19	1814830	24021000	25775800	20262900	-3144270	16316300	15253500	6537750	24524800	20007700	4023840	55447100	22979300	22884800	25186300	27833400	34800900	-7220040	15219500	6734550	2226840	14283300	838934	17179200	4633310	12526400	6073030	22414900	41037600	30577700	26397600	17333700	27216600	17949800	16766200	16409900	891803	9311340	23919600	8967150	33776900	17159500	38723100	15059000	14360300	869341	57576900	-40902900	22087500
6.19..6.20	5284670	14487400	-2946490	14148300	-3884250	4235920	15895600	-20630700	2741670	26072300	13797000	5950390	2419840	-389585	9356230	8882590	32473300	32802300	-7628940	16074300	-8161020	3829870	-7476070	1651040	-3321190	14114100	4358800	-3311320	28459500	9317250	2328620	-3159030	4511440	-18094600	13502200	7007580	-6972830	-813377	14603500	6471940	36590300	23641200	31972600	14228400	16558700	215976	43034900	-7142170	15922300
6.20..6.21	1461180	19130400	15443100	7633600	-2657340	-1819760	14088400	-160823	12913700	10643900	-10018800	30584900	16846600	31568700	28181300	-2176860	21628000	-11857400	190685	6323080	-20844500	17937300	8708010	15074400	4235570	4176750	2357480	-3743520	18499500	20332900	13606300	-7121970	39340200	-13586900	888403	24221000	-8987310	4067730	9217460	-139328	14972000	10340700	46418100	12688200	-136454	-220139	57533400	3934650	24370400
6.21..6.22	-17901.3	-4298000	29984500	11477000	-5098440	7679500	16267000	34491000	20725200	21612700	-22149800	33439100	5349540	37471100	31668700	-4519800	12772500	17639000	29603000	10115000	864701	8093820	-17017500	-7833350	-2107100	12400400	7797530	36230000	20261300	37470000	-8642760	-7433010	34251300	-9388830	1134950	8281280	7059690	12078100	13362400	4511530	22334000	7587780	22338000	12836500	-11319200	384079	-9910190	-30370400	2951470
6.22..6.23	208356	4860410	-24247000	3625090	-6072540	-3940870	7879540	10919100	9107710	37705200	-4872240	21906200	4015540	5260170	8177970	26646300	38237200	-15655300	-23806600	11212500	1831140	-1880280	-19292500	3756610	111923	965085	9462500	29177500	-1526400	15604100	-3269110	2197180	23675000	18781300	14575900	19517900	-625187	247189	16982500	8694240	39861000	5950850	24760300	16542500	14403100	-557121	15848900	-34783600	12404700
6.23..6.24	-602543	9188790	-158069	14979200	-397317	4939600	-1780850	-27852900	-25276600	21505100	-19234500	45089600	2899970	31103200	41334100	-3024630	33585400	-2056250	30665800	9531230	5102020	9305740	-17493700	15896800	2298580	8574020	3695040	38077600	1615020	18828100	5513080	-15447300	32613600	30300200	17831200	2134410	649944	12706200	-1629040	3773410	43870400	-6224100	38864600	9736750	1555050	24167.3	9229890	-19691900	-1059970
6.24..6.25	474288	10044800	-21270700	9497260	-5367710	5934550	14958000	-1427650	15736200	-2076060	-19971200	18521200	6406970	56348100	-15831800	-4224300	5129920	27062200	18672300	14024800	3631200	-9159080	-10117400	12945300	-5480680	9683170	2428180	24439400	23517400	46675300	18017100	-8259330	8381160	17591800	6355770	12246200	25137300	3495510	3426020	-2409120	26752000	4214550	41490100	4047950	11295800	834081	34023100	-453218	15728900
6.25..6.26	2387110	-4320390	-25739000	-7534680	-5410790	10732600	1491440	-3656580	-22227500	34963300	-7019460	23472800	-5676610	-16168900	-7459630	-9771630	-11676000	-9986260	-7187470	6434360	-15010000	5175040	-8891040	1246550	-2157360	4440300	-2549690	31369700	6517330	31344600	2429990	-18498400	7311510	-7185220	7543920	12014300	-5740670	-9465550	13305600	-6404360	11359100	3141190	13216500	16206700	19890300	-103069	14424300	12752400	13697100
6.26..6.27	-2131170	-11556300	9290820	-3621560	-3393840	-36447	-3606750	10431400	16447900	20101400	3683240	29779300	1106890	-5682620	25791500	152219	31718000	-3570820	16171600	8493190	-4671990	28427800	-18669700	-8803930	-680765	5223580	-11580500	34858200	17669500	13290100	-2462350	13183300	2926730	-17336500	12270600	21106500	8310280	19210300	5066670	7365830	15542800	3887430	24299500	10725200	-3786000	23454.5	47022800	-23940200	23346200
6.27..6.28	4042800	25447200	3463.13	10773500	-2864400	13474700	13720500	-5712210	-24455800	16865400	5974560	30307600	10414500	16612800	-15470900	-4860160	19869200	20954700	28636900	3267420	4180700	13075200	-15521300	9240840	-4890600	7930250	-3461060	29939800	10969200	10749700	13339500	-1870090	23778300	27252100	6154730	5301860	-9269680	1212420	11695400	2843540	17758600	16303200	37864900	6422850	-233546	41922	31061600	1949330	-6080390
6.28..6.29	531705	10367900	17750300	746861	-4819830	3984060	7164210	-24070100	-4747330	8054380	-1230890	39462000	3402490	14570000	8088520	-3334110	11573400	15754700	7663830	10958000	12418800	5811300	-12150300	2474350	-1228100	5435950	-1216910	-2752800	-12519300	29188600	-12757500	-835104	20215200	13300400	-1103870	-13589900	943173	-6468750	13840800	-5379200	26767200	7764430	32170600	11773200	3766020	-53978.1	25484500	17230800	9693210
6.29..6.30	3971280	16318000	-4846980	-1746660	-3466450	7270750	6467180	3194980	17650900	33511400	-14031500	24512700	5131580	11035700	37819600	13707900	-10671200	14505100	-26326900	9707460	1656360	-11035900	-1915560	7135110	-1683600	11662800	-4587540	10641400	-1341310	17808400	-5652830	-8561970	8107270	12126100	4349640	11414200	18828700	5831880	-20297700	5299060	28810600	5666850	27445800	13201300	7817390	353626	37875500	-19877800	4614760
6.30..6.31	-676710	8988520	907688	7134480	-5413970	2675840	12342200	1070340	-16137900	-12718500	-12267400	-12221700	8141650	-4081020	10157600	-1134030	29379500	6346030	500027	16717200	1384090	-2166100	-710001	1709130	-663713	1838580	-8511990	-3728670	13558500	21422200	12411300	1826610	15218000	14670500	6123910	14563400	-7453880	17176500	14146300	5331270	21166100	1297290	45147700	9635490	14368400	767929	53594800	-21557400	9320620
6.31..6.32	-4158340	-6624460	-26247500	24666900	-2266980	37223.3	18788100	2670040	-11690100	28624100	16216600	22139700	5419000	12249400	4552380	23403500	11123500	5830440	13561700	10384900	-9535340	5826000	-10707100	27079400	3025010	9749760	-3826350	43003100	9664580	17545800	-6438080	-12491100	10532600	-14421300	-5071890	11921500	5340370	7491830	19918200	622546	28966800	-2605830	33642800	766241	27599700	449381	33602400	-19536800	7749900
6.32..6.33	-2519760	6056990	14294500	21680200	-4276620	-106292	6929190	11729100	-12871700	18957000	3342220	33561100	1687160	10739100	24892000	10192700	16656500	9188710	-38634700	9735070	-3328550	29018800	12271500	14057100	-921573	1474770	-6622850	43226100	-5497120	11080300	-6875380	-7311490	3059120	-9103160	4355970	-19258500	-2104420	19658400	10674900	-1515770	24218000	19097100	28843500	6227200	13236100	-1131220	29847600	-11279000	-2621930
6.33..6.34	-894540	9612970	-7406720	16897900	-2457680	-7330130	-1211900	15784800	-10006700	-5528950	-15157200	28874700	-276531	-13157200	44666400	6375710	5023780	-2211070	-3451850	3757150	12220800	2984620	-5750900	11131000	3965720	6862730	11753300	-838812	1694410	3008090	-5144910	-14800300	11930200	35810700	11525400	-5527790	-8079030	14461200	5259580	-803072	23586600	-11691200	31815400	5675180	-6706740	138640	59060300	-844571	11720200
6.34..6.35	3409160	20670400	17483600	18076200	-6338160	7552830	8968330	6986810	-24602300	19230500	-6884220	47535600	-2567410	11054200	15755700	-26869500	9534060	-2148210	-16822800	16692300	-5295240	-4708740	-4551420	-4018540	5324490	2296710	-78600.4	29213700	20582400	16776200	6207400	-17745300	30892600	-5053600	7543700	2867920	-6822770	-658606	15069800	1866920	4061300	15723800	20766100	-775305	16603300	141631	7370060	-21358000	10446800
6.35..6.36	-6074380	4956750	-6835960	7360320	-1568130	18105700	21231800	-13205600	39459500	-11939000	2793300	41481000	13016100	-5557930	-6567810	11127200	39887200	-7940320	23717000	4290550	-4841190	1691500	-3593360	12279100	388770	10006400	6785620	7938170	8756190	25777800	11247600	-22947100	27879000	-2703100	-13853500	7684200	7035570	7771300	15723500	-5638940	8287250	-2393010	29627300	11815200	1019830	6902.14	17797600	-19468300	-7124630
6.36..6.37	294733	18948100	7942260	7107690	-5307240	4057410	-8420520	5354220	40980500	17613800	-7113480	39064700	11814500	26748400	29758900	23157600	45475700	14566400	34276400	7978860	4876150	1774620	-2736010	7327950	2267620	-5380620	2384830	30448400	16505800	16632700	500424	434239	18427800	-17311000	-14775800	12867100	30679.4	18243000	22777100	-1422710	35659300	1333970	4924830	1593690	6251260	-967547	44172300	15575500	1699700
6.37..6.38	3362780	17050800	-41156500	17014900	-1554910	-6128860	-2211750	-47523400	1162440	34468500	-2580850	27457500	4077270	10443200	36015600	-10775200	25153100	20170100	36614700	18522400	-14393600	20640000	-8247270	4780360	2517990	6194780	1643530	15807600	-15128400	25971700	25312500	-15913900	18010600	-18425300	2476400	-10367500	16259600	8261660	27569400	-5829110	33321900	9234890	13930600	9449080	1204730	814033	38065400	-12565500	10494800
6.38..6.39	-233558	-18381300	-47036400	-2864410	-7638520	2233550	7814310	-7326800	-17975100	9427540	-8964580	31079600	1350280	-12381200	51428700	15496100	-9893410	-3789060	-1368810	10602600	5299740	-4348510	-20443700	5410450	-1026890	10168000	243133	13717800	-14243300	17931600	7406020	-11334600	-197883	-21093100	1680590	2344360	12496300	4301710	26685100	2528050	5179360	13010900	23997800	5284560	3501350	-52772	46814200	14954600	10605500
6.39..6.40	2237110	-7862680	-29632300	12930500	-4190140	7383990	12743600	196849	20460800	20453800	-3942290	14145800	6138660	500062	15580700	11794800	17628700	5665300	21176900	11439900	5819930	45508.9	-12634700	2861500	3436770	3710430	352935	9392360	24604900	7187080	-6292810	-16001100	5931670	-18137800	2543690	4824550	2934720	-4712780	13541400	-4783050	3556410	-697605	11738300	796669	4211360	-1566450	17613200	-29689900	9313370
6.40..6.41	4808830	-4054210	-8972520	8035430	-6921270	11805400	359923	-10300700	6294610	15578900	-38095600	-17021000	-445377	13485600	40435800	38350200	2270640	-23543800	-2613400	7038560	-12232900	-13534600	-28969100	8599380	1530550	-4392390	1515440	-3116000	17442300	17169500	-4519510	-2841590	19016900	-10551000	9191960	1627060	-2635260	-12154500	3195360	-2411290	25256000	2020920	32735800	13050600	-14472600	-744810	21555700	-97532.4	6541360
6.41..6.42	473981	-2951520	-21024300	6443640	-801248	4853390	-13564600	-25255900	-25799100	7432600	2525310	13806300	-3707350	23176300	-895457	8869790	34964900	-21490700	42672900	5881670	4318490	1892340	-5254730	17190300	-2485320	-3525010	3951200	49078900	18842900	5030440	1888540	10391800	18279400	2633360	-15923000	-4558450	2817780	16486900	-608134	4240160	19534600	4368430	40630500	7188790	20878700	-48714.7	43377100	-1120870	-5357200
6.42..6.43	1392760	-14215200	-21270500	7083190	-7353660	-3278290	5535280	-23673100	-5585000	6994210	-12515800	40353700	6264000	-19221500	15572200	-22990000	14420300	4889910	24159000	-1729670	9232510	4132550	-19714200	19061100	4621550	4806250	3154150	40101700	4600800	2233530	30888900	-9854540	20280900	-15042500	9902690	-4526900	4594410	19877200	-1808980	797628	15614300	2702490	21634300	8300130	15725700	-86758.5	24597100	2342210	9024350
6.43..6.44	-2984830	7144860	4139390	8031350	-7182830	2756920	-5311360	-16573000	1737910	8805040	-12469800	-14925900	224890	-21463200	12449600	16254900	-19275300	33749400	16880700	2968320	1970710	-2977870	6540090	-3712350	3510420	697288	904186	-21518000	-24641600	17018700	15233300	-10609100	2520100	-6941900	-3314990	1032650	17392000	12755000	14783900	14123500	-8057170	-3536480	10498300	-14990.3	-5008970	-877298	26300100	-17612300	29780000
6.44..6.45	-3682850	24909100	-10478200	3676650	-6732530	15078600	806134	-37861300	-901235	22643000	933752	5715940	-2426610	8837610	35137300	57189900	737087	-15554600	5218090	9340320	-17533900	11396700	-15009700	3960620	1362550	5093170	3078410	50562300	10735500	5977840	-8133720	-5482930	9153490	-26318600	-12572700	7443160	11464600	-5720630	6521570	-5681040	22650800	10962300	18412400	5449380	17242100	374132	68668500	-14667600	-1284930
6.45..6.46	-890916	-4790350	-42678100	2811740	504538	-12971200	-4445390	15562800	22803000	-1422890	1493280	506352	6634800	-25758300	16473600	20325900	7031950	-8260760	-4276230	11625800	-5318980	15800700	-5012710	10217900	1935730	6498150	-4125690	38394000	-14447600	21776500	4071240	-8091740	18614000	-9546060	-8155560	11705900	-2296820	10957000	10732300	3322420	20873700	11950700	15543800	6403210	8986840	-523844	43777000	17566000	-7016700
6.46..6.47	1531450	9834930	10257500	20420400	-2967420	2089830	4437530	-4841910	-37022300	43661500	-1816600	-6894230	7036790	14195700	14729200	5453070	-2954890	-874461	23864500	17165000	-8560240	-8030060	2275940	-1795830	4314220	4091590	-7193790	-1123500	-3667560	8774660	-4469580	-18164900	19453000	-21771800	4492320	6820760	7006970	9755300	4744830	-929974	21740700	4079500	19204300	6774170	-8611190	-796001	46131700	-20263700	5684270
6.47..6.48	-186807	-1841750	-8603300	17329900	-5941420	7579360	-1482070	-14940100	12778600	-350077	-9577300	18914100	8023660	4289940	666104	-11946300	10912700	-22218700	-3157170	8456470	13934000	9040960	6565310	-1123140	212758	-3295380	-6924100	8896470	3942910	-256964	2741850	-6827710	11025800	-9365130	6270310	-7183050	7672320	13577300	9974910	7380790	13859900	-14551500	13035700	2777340	-9640090	-1852020	10820000	-14840400	5978560
6.48..6.49	4258900	1804920	15485300	4693640	-5352780	18779600	-349224	-16067600	17901900	-10353700	13287000	1587630	-7027380	-6268640	-2335370	-10744400	22728600	-21452600	-8817720	4198400	-7797380	10972100	-7057490	8674230	598826	-2350040	-3506800	-2175180	-15286900	15908300	-300253	-8142750	13635100	-4793910	8308810	130662	-12658500	5841500	12225200	-560388	15958200	1113620	8870840	4523300	16078000	-377216	60832900	-39455600	6547430
6.49..6.50	2195940	2658630	-7556410	1302940	-5559600	-2341000	1221830	-11350500	-4112960	-35469300	-4457930	22866300	6532520	-7994030	2865530	23902700	20493700	7696100	-4059040	8882430	-15191400	-1230710	268928	97092.5	1722810	9226840	-857648	-5603810	-1013670	10210800	11743700	-7204740	648677	-20194100	-6726220	6010800	-12723000	5220740	15071700	10436200	7608690	3044590	31249200	1624420	9527870	19521.4	63765000	-8516030	9175700
6.50..6.51	3862820	2085770	-10506300	-13613000	-949490	-9305590	437408	-25399700	-26162000	8078260	-10628700	13019000	-751186	14458300	23147000	-17125200	35002900	15828600	-4763840	10869500	-5154830	-10313300	-11082400	-2773120	2619220	-2119770	-2907750	5522760	-14978600	19764300	-3847850	-9712320	15485800	-44927900	-7812530	3659840	-6642410	5901880	8873740	5031750	44049200	1182680	24718100	3041300	6041810	365957	14473800	2684700	-3850910
6.51..6.52	-4207790	12872200	-10676900	7596630	-2080760	13083600	-11940400	2866050	13940800	8382240	-6454990	35561800	4096940	27321300	440290	19197700	27566900	-18667700	6341610	13848600	4304050	15632900	-879462	16790200	632334	3042830	493723	26199400	-14517200	26807600	13491800	-9472710	-5166090	-21822500	-4484250	10462000	13818200	5260720	7979260	1067170	15847600	7980790	19061500	6305060	13579700	886008	38931100	-1347500	16552200
6.52..6.53	748523	22338600	11172300	11492400	-4721250	14936100	-3420780	31266700	10471100	36691500	-3947700	25213200	19844600	40546400	23791700	7397480	23256700	45609400	41985000	13518800	11677600	20402000	-10050100	8640120	6738380	10882300	4763700	45508200	40944300	33863700	241387	3271760	24312300	-7068340	14767800	16856300	30266400	24209700	2841540	16056400	11485000	10916200	30007600	12784400	30132200	1784570	50627200	22813500	24848100
6.53..6.54	1491820	6903550	-26924900	-3123500	-3498590	-3636390	17727400	9974430	-8924060	16635000	-11494500	13206300	17195100	21613800	27999000	19907500	-3830330	11371900	12353800	16170700	-8538750	-3725710	11080400	7634620	1863090	5107470	677387	-6323580	-901234	8909680	4125630	10170900	4837870	-28434000	-9221750	16274200	-1796940	18080700	24129200	-1302640	20681700	788937	17963600	-1726970	7925680	1022460	34034800	-26463300	20829900
6.54..6.55	1257840	1074820	-32297100	11916800	-3689850	-4567410	2192200	17671500	12713200	12582000	4872870	20214500	6463580	19171900	36521000	4828590	-5507640	11768100	-28387400	3480200	3109300	-4527310	7459180	20411000	-236130	-4825890	4757930	22196900	36918400	12074200	-5151350	-7201900	11919800	-15219700	4010650	10311000	-5640280	6102790	3203180	7726630	11502300	-5667750	29912100	-589022	22033000	-980172	23121300	-26690400	4582720
6.55..6.56	424898	-1267230	-9862900	-6921190	-1297750	3515720	4647500	-688525	7289490	-19201800	-15748200	11898700	-239416	2475240	37863900	2216360	20775200	17558900	-3150120	8420550	-8208190	-800648	-10880700	19112400	2948150	10131700	3587050	-14031700	-43889100	16487400	-1009200	4162230	12224600	-8466130	4144030	10625400	-3582980	1574520	5111330	-5754610	-371569	4275070	15365100	-9150200	15952600	-454453	42680400	-13996600	12617100
6.56..6.57	1618320	992932	4142060	-2038370	-6756990	6621290	2421600	7043850	23264100	12940000	-1434590	-15603900	2676380	20833900	30050100	-18310300	5279110	-2609780	18657600	11457800	-9600490	3379110	-1022140	26325800	-122927	2326750	-3547490	7135060	-30037200	9694380	-8487090	14103600	10957400	-32677100	-6299790	2052040	5786810	2818170	-5669010	1183100	12472000	-9359230	19858900	-765222	-151700	-1850410	37179100	-7360650	-5477580
6.57..6.58	-1489440	-7021150	-20458900	5052560	-6022600	-1788650	4677200	24264200	478018	12464600	4346300	11648000	3653560	-17875600	22371700	10239300	5447020	19505400	7523300	8925740	-396295	17173200	7117430	17146400	3578580	2372190	-7101260	30865800	18362100	15308100	6300380	3441310	17814100	-15097200	-9198.25	-1659330	-1360520	21805900	4235020	8892930	8723390	853274	14805000	-4137650	2120950	-603244	12681400	12326900	-2228870
6.58..6.59	2434990	1731020	17402000	-279130	-4173540	2919160	6940060	-17043800	-8558740	13877100	1615390	13620400	4444260	-23651900	19326400	-27897100	8083710	-10927000	-2168300	11676400	-3011620	750453	-1133060	4869180	-312878	4387960	-11854000	24312600	-2481230	8824600	-1564500	-8846840	10887200	-1522540	6557150	15941500	-2614650	-5494450	5470830	-73456.4	19630600	-6565330	2743820	3557280	14193600	-892010	30338800	-26192500	9379730
6.59..6.60	-230243	-5692490	-30204800	7234830	-5255650	-21754200	8133260	-48165500	-39148200	16664600	-4615950	11436500	9150080	5922040	27265000	-1868760	26872400	-2177220	12903400	4915040	-4283740	9713710	-8608610	-5433290	2050460	6144170	2482050	28448500	8421170	14045500	-3859520	2497410	-2220610	-44560600	-2522830	-476236	6019860	-2975980	22880800	6651310	-1963430	-2754670	18176800	1040050	1840040	-102260	27537600	-23313300	2659760
6.60..6.61	933450	5895100	-6930980	5220240	-1306490	-17552100	10045600	-41708800	-7819920	56262900	-7827430	-9834210	9423260	9015940	59926700	4737020	28969900	17465400	-4269170	-1398080	-1496210	10216100	-5572800	-1213030	1088480	-2308760	-9708950	-4999390	32829700	17163800	-7738510	-7004070	10353500	-4961890	2061080	5909490	6826130	-9044170	2783030	-9251300	28720800	-7385460	21779300	16039500	3293370	-447844	28722300	21393700	11737500
6.61..6.62	-247431	12872700	-5191500	-1218470	-3322280	-18310000	2109230	-15644300	-16616600	43205500	126696	21227100	7066860	-13280700	-14244000	-15312500	39947800	-5480100	-3037420	8113120	-11883600	8965960	-1862580	-2561130	-2763760	5145150	-4097350	-16793300	8748260	1136500	-1736740	1795150	-7510760	-26604300	8182170	15631200	13644500	5190680	11447500	659084	6933950	-6714740	34242300	10664300	17593100	-838671	23306400	-5785060	4198530
6.62..6.63	99185.4	1343960	-10352000	-2568340	-5645190	-1581180	9592840	-28026200	-701794	7705580	-2134970	31789000	4958390	3281640	-15070900	3537240	24964100	-3631120	23504800	12760000	1237450	670935	-13039100	10370100	345938	444563	-607132	21505400	35258100	7953520	7990980	-20517300	8885690	-4498180	6703750	-663345	-8380140	17003900	-6313170	-9126540	19068700	4804210	33405200	1649840	16218500	-822323	16637500	-9790070	-1221540
6.63..6.64	705853	-14571300	1972550	-9049900	-4951460	20937500	-5395250	-19002400	25466200	-8961320	3395260	28456800	8332020	1074400	-13730900	22852900	5830520	8151180	-26024500	58115.8	-13879400	4085000	-6145390	-3075100	2222380	-3938400	8341310	16767800	-4057500	8695880	-6032870	-9629840	11417700	7332610	-10217600	-4375110	-10714600	-117774	10469200	72937.6	4463530	6906180	15585100	5091850	10900400	478166	11170700	-19066600	-8827350
6.64..6.65	5403400	-4585510	-29608700	-5324480	805888	12308800	4066920	-75777.6	-16771300	48839000	10987400	2417060	1395830	5608530	-1926710	-13797400	26821100	-26362700	766495	-737186	-1547640	3547840	-8336070	18723300	-418475	9699450	1537840	-190584	-9665330	14452700	24787900	-8703230	15162500	-25146800	-13050600	10322600	-780301	3247640	12391900	2905400	13722800	-10834900	1029470	-3738730	11683900	-536947	21075700	-22081400	4641470
6.65..6.66	2281210	9966240	6097720	3941710	-3744550	-130315	-7632630	-23958800	-4375680	-12489100	-6586920	-6194580	8015440	10686700	22786500	-4871550	-10363100	7249950	1218370	1008190	-3586540	8287050	-5438840	12549800	2223760	1622280	941669	-8580430	-2453410	5225940	-2636430	-20080700	16369300	-7081190	8246630	-8306850	3835780	2439250	12448600	6781570	12136200	14877300	21710700	2658050	-2451670	-978408	50009400	-23631400	9121750
6.66..6.67	1363820	10224500	-12756300	29395700	-4577270	-3999630	4239120	17325200	37021700	1568140	-15209300	9478330	7839740	8809430	15726600	13496000	4189510	-10749200	-8087950	5534490	7795340	12715300	-8537420	-1076980	274402	10971300	-300966	-7505070	-8321920	8938040	2634860	-2278750	-5399430	1583810	-8453120	-4757100	-1466610	-1119410	4635040	5239220	13500600	-4109180	17658200	2414480	-5122090	393778	50683200	-16406200	8142030
6.67..6.68	2021630	15171800	8413220	15045300	-4627830	4077350	1554670	20290700	13171600	13789100	9733390	9132380	2990620	18777500	34085800	-2400350	53797100	20337700	33224200	5379040	2252280	-6392450	-11640100	1035750	-810410	6132130	4576290	11243400	12877300	8578710	305971	3628880	6738570	-42249500	-5998910	12898500	-14854200	5994590	3142800	-5267620	13972700	-7097340	9318690	7466370	7242080	713814	22049900	-7756320	-2102630
6.68..6.69	418684	-761446	-14907500	-8286030	-7872310	-2091780	3771830	-28382700	10265400	-26821400	-5601870	-1258130	7579290	-5435030	8140170	13852400	-1206980	30253400	1488740	2668070	-3266090	2466100	-7078140	24241600	1907280	1097230	5451620	-6897350	-7179260	15066200	8983.2	4188800	-1051500	-5945600	-10784700	7997880	4466120	6925720	14914700	-11777.4	14935500	-11013800	2842680	2333710	-3894930	-62882.4	-3897340	-31164700	411164
6.69..6.70	-257108	-1590290	-6281590	6201480	-3462430	-8117690	13516500	7467870	11087300	23600400	8574500	24557700	2573120	29973900	25659000	23710100	-648990	12071200	6477800	22190900	1331340	3646240	-1246320	11428300	700663	5314200	5331100	20459400	-1435940	29840900	-811818	-8159240	5447440	-22139900	194648	-6129320	4334430	16987200	11971600	-780707	8524730	8517610	28658700	4958560	2145720	150885	32450000	1112730	17802900
6.70..6.71	-2309750	2666490	-30876900	12819500	-5894180	-2385320	6808420	-4972980	12246200	13671600	3395620	24005000	2434800	-7502440	31706900	-10107500	33146700	3136550	47594400	903156	-7473780	16331700	889055	15146500	-2126020	5679130	-2955580	20138000	-9436080	11356100	2300410	-3692280	5486010	-7164780	3312380	434117	21391100	11141300	7451470	6352860	-8531030	2330250	16727700	6688850	16933300	725700	31511700	-17403000	13023900
6.71..6.72	-1765240	4661400	25069500	5044770	-2625340	13568500	5072490	23140800	1923060	163028	5673410	5932030	12060100	13593000	25615500	29251200	51224100	-1867920	5028730	4721650	-6830890	2708590	1148070	-5680010	1862380	8909770	-6672770	52309700	4907090	13368100	7778540	5043070	17600000	-20580000	5000810	19338800	2074130	-3219430	4878670	1414860	27545000	3767910	23985900	7722940	6906640	1037170	50215600	-1573260	15455500
6.72..6.73	577508	21991300	-24075100	-7894280	-1582300	8502390	1290660	-28767200	19266900	8217770	-1784080	10820900	9541320	-16481300	48264600	-18776800	24668600	21172200	-8345430	9282510	612568	7309350	-992277	-6350330	4320710	4736020	-2159810	-10454500	15037700	10294500	10160200	-6653380	3694320	-4256090	-4752180	-11478900	11817900	423369	5998590	1235500	-3585090	-22552800	12937500	8283200	5482910	-95471.3	-21682500	-31944100	1180060
6.73..6.74	-796611	11824500	3456400	241512	-2169970	9537190	-4244600	5866210	19559000	50273700	-2850550	-5150280	11183500	3774880	35283000	-26573900	37286100	19349400	4528240	4090580	14870700	16815400	9633410	6840340	-995549	4908470	284853	20195700	7121120	13084700	2753470	-4963990	4435450	-5263550	-332748	17357800	4139790	15054800	-2388850	3818270	26095700	-2579260	13008400	12500100	24855500	1317460	35763300	-24826300	6356290
6.74..6.75	178161	16530800	-39726400	-4221530	395522	21255400	7842700	3691080	15546600	10880700	-1024860	8936940	8019170	9430870	25590700	21001800	52067700	-9294250	9136500	5050610	-524376	4787180	15860.4	5044170	-1089360	2254880	284770	21065400	7724670	22444400	7550550	-1570350	13468900	-34340700	16317200	-4730710	803452	11814300	7679020	8571720	28700600	-27156400	26050700	10483500	-6223510	-310801	19792300	-31744900	2942140
6.75..6.76	511856	8036650	-17317500	12690100	-3479500	-6277080	-7797000	-664080	-3570710	11717200	-13356300	15329300	947708	16028400	-29268600	21463600	2837420	6729020	1945770	7211120	-6419310	-620975	-11482700	1314000	1480620	11173600	-760874	62998100	16796000	4728270	-10407700	23749600	15029900	-19874600	13931700	-4603530	17060900	4924930	8630250	-5375430	-4238710	5144730	1308880	1107460	-958944	-702127	51194100	-25045900	2964530
6.76..6.77	-1254340	-14139700	-23893000	20902800	-3651410	13552200	14289500	-36308500	15150500	-4033940	-8548530	13443300	3062670	10848200	4373710	1998930	5816310	-350052	-8956610	9013650	-6102260	9413240	-54842	11579100	706072	-10336500	-1399220	-1498430	30172800	36297600	-4848940	-7030450	489498	-3065290	4476580	2755260	15539700	18175000	4739970	580034	20837200	4890100	25357300	10213300	10819800	38581.9	2468290	-1393130	13691100
6.77..6.78	5976050	9028380	-16686500	13077700	-1286910	4629020	-3077290	6994500	12747100	-42354800	-11674100	-3451340	6724190	4382190	-19034500	-7544620	2444010	8813830	3418000	2977340	-5026700	-9687190	-2049760	6165580	-1221790	4610360	8920750	17529600	3032030	9889300	3771700	-10388200	11157900	-24566700	6073130	14479400	13881100	7614230	8359850	-6759070	13408900	24030900	544987	7334690	-337381	-699911	8802770	-12833500	10396900
6.78..6.79	1480470	9361620	31369800	-908145	-2806660	22845600	16203700	-41482900	-6715440	-7530270	-8045980	7155170	2323700	28913800	42135200	-4269080	6515210	7193800	11183200	4191190	4046280	4962900	-1263310	6907180	1558480	6629230	3090360	2629170	-21381400	6951550	5866390	2356470	14001600	-24773200	5696630	1867260	4070900	6041120	-7399170	-1393130	15562000	415489	9678490	2134860	7776650	468181	-15644400	-57854	14191500
6.79..6.80	5343670	14852300	-10402300	33147900	-1622580	2368680	17461800	20185600	28791500	22619900	2580960	37776900	21897600	26608300	13546000	38810500	42569900	2875910	26811500	17473600	9207470	19125500	4444320	14119500	3035570	10504100	8625660	79697300	24567300	16249300	7484960	14457200	44453600	1523370	26875700	14384300	39083000	5697660	16712100	18989800	45568400	2432710	15497600	17026000	38975000	1157430	60129700	21947300	5806520
6.80..6.81	4696850	35975600	38039600	44381600	-578478	168841	31425500	37694100	5505660	61198000	13414400	84213100	23619100	68669800	76335600	52248200	60107800	37304100	58643600	17113000	22174800	26039000	31424300	35397100	664903	23936900	14525700	31976100	21349100	39820800	27930200	30246600	31903200	38298300	39307900	29930700	53045100	29070700	31032000	20660600	51955100	37300600	38224700	29944600	14325500	2593560	75963600	-1195410	28348600
6.81..6.82	-2004020	13430200	-17842400	7540030	-5914710	7326630	-4859680	2897170	27028700	35182200	-4058450	21509900	10285600	15720200	9314370	19197800	34601500	19566900	-14539700	4017480	-6906880	12750200	-12138900	25671300	416126	6084490	7129920	26752100	3621990	9454750	3912390	-8258480	12077200	40728900	1835790	15125900	11060100	12675300	13126100	-969096	19008100	-3719660	19508600	19111500	9290670	620867	42973800	-1869890	4159730
6.82..6.83	935707	9648590	-32926400	10780000	-4212370	16918000	-9785380	-6114700	8927240	24630500	9335350	21504000	-6105740	15897500	42575600	-15597100	28696700	4278450	-992543	-1685490	-13564200	11970300	-7111670	-5061840	2498100	2848860	875579	30410300	16780500	28804500	-326953	-6562670	24405000	-3628120	-5635050	17192300	13113300	1702480	14349000	8928950	16267800	5529000	12025200	2671650	21151400	306348	15304900	45180.3	6863590
6.83..6.84	3750310	17161100	-7203950	2560730	-3007660	5941900	-7028570	-22799200	14753000	-15990600	-4914020	6918730	1930880	7613110	8971470	10308700	-7714860	-5353510	40401200	3645980	3523990	11669100	-4381840	1221360	-1263680	3893310	8892470	31092700	9065220	15207400	982123	1152620	3988870	11202700	-2707430	-3848060	16236600	7369620	7221370	2670520	14838900	16087500	16010400	17146600	4182880	454889	4236010	-19506900	11453800
6.84..6.85	-3072580	8454870	11863200	9242120	-1021320	7100780	2363470	5340410	20103500	29220500	24073700	34711100	12807200	39546600	349480	-8495150	16031300	13647900	11318200	11024800	6724500	-1393810	-1640030	-687086	834069	6987340	-452749	36665100	3707100	7392750	18913400	241017	-15081100	21749800	-11176400	8085490	3905650	15183900	16339200	-1757640	24397600	9189100	17748200	4542790	770526	-427911	21052700	15817000	10900300
6.85..6.86	659358	17043400	10589900	20638500	-2294940	19627200	7632430	23305100	23381800	-9506670	15005000	28594700	-5075670	4532320	62198200	-20701400	30181300	-30881100	4489900	8463710	677654	13833400	-13571400	-8615020	2353300	6215870	8356000	34190400	989829	18391800	14542500	-7172010	2453290	25082000	18736400	-12136600	14365400	3936830	1791220	2875900	12423000	-394557	23989800	5767170	4389300	213362	4530000	11175400	3227460
6.86..6.87	644758	-1750960	-24752500	29254800	5152010	10567400	1788520	18293500	46129600	4269100	-7253250	35768000	15442500	6751680	13614000	9627700	28850500	-14100300	-929734	18599300	18716500	22588800	8818220	4090400	1714320	8370800	2129220	25244600	-5516390	20870600	-90256.7	-1717820	14463900	-10111800	3974630	35754100	12475900	3369360	-13319800	11418900	23607000	8587480	20690100	7604470	-11829600	359373	24548800	-2120520	5766220
6.87..6.88	2452120	12330100	-19284200	28674900	340667	9653700	9549070	-14833500	22221600	-6212130	962175	35866700	9268850	4036310	36149600	-20079800	15201300	5973650	469586	936724	6808690	15974800	15395600	2353690	5321980	8064190	-7733800	49093000	10652600	26514100	-9937410	6389830	18165000	-1454800	6602920	32820800	17878200	2767420	21169900	2376540	29683200	18209400	18397300	4518150	13999800	1219000	28451000	3373760	5148660
6.88..6.89	8528440	25605800	36967300	30775200	1381270	8938080	24948400	34526300	36996300	50561600	7180220	79676700	21239500	78063800	27433700	52982600	48174300	15950000	20671800	24372400	40343000	27226300	18457200	22587500	5799120	24033200	14561600	63138500	60664400	33730600	26216600	31115000	53299200	27237700	20855800	41042900	30236100	14854900	23771100	23807600	48184000	35078000	36929300	26540000	7645570	2080790	58479300	10303800	14868600
6.89..6.90	3126540	41118900	69747700	26886300	4016180	14364200	16766700	27058400	57397200	32454300	11004500	52038900	23305900	71934700	66629000	17007600	44754600	19585400	69174800	31312300	11708700	18777400	22213300	28326800	3729070	17541400	20630400	21357800	58016000	50787300	27883600	23330600	31489400	41097500	21228000	35986400	32982400	24815400	17448600	23026800	34835600	21194700	16393000	4771520	13807800	1393660	66620200	10518100	15138500
6.90..6.91	6348570	25922200	82012400	16596500	3692170	20657800	12185600	11680900	33553200	37379200	12725400	72009500	19878600	58687700	37182000	18591100	-505410	41185600	78759900	26535500	33394100	23265700	12179500	16973500	2429770	4129630	17566300	74767800	45364900	15907500	12205200	9475190	15169000	11708600	23206400	-4928740	31881900	15712400	22156200	21015100	39998400	15303400	20425800	18297300	13323200	1199660	70777300	5072000	16208100
6.91..6.92	4701130	44152800	83665500	38610600	2286560	15813200	4731070	551300	39094500	43525000	26508300	57061800	10185600	48322400	79762900	36138900	33109700	41183800	70090100	17121000	39089700	13409700	-3105480	26599500	4705890	19159400	24800900	24115800	56266400	27644400	10743400	26856000	25301300	11584100	27228100	15174100	27071000	32694100	25551700	20156900	42925300	30704100	39727100	18061300	30098500	2363010	105707000	14014200	-941163
6.92..6.93	-453468	26670800	-15335000	-7353300	-1418530	2048610	2906920	-1709890	28343600	15453200	15417100	27426500	8797710	-1180300	3711270	-9911200	-9941130	-6749750	-10047500	16110300	11338700	-4225750	58284.3	3442970	3942010	8417920	9234260	5841970	-18663700	3645370	6595480	-2207700	5592830	-1214240	-5280200	-6981750	7440640	1646080	12449400	5241330	30594200	-5236720	17975200	4900290	13989300	-232791	12906700	24882000	5835390
6.93..6.94	-327072	19691100	708946	3784250	-1928150	10825300	2979390	-22934300	-3961070	-13551900	-3971210	12717600	-470840	19720000	18918500	11607500	-14415900	724336	-5269180	9635460	-4349780	-3698140	-9715250	13137100	809115	11140900	-10313700	8488440	35496200	20109600	4662250	-10894000	6597440	-5100800	-6014770	14795100	-7728180	-1008070	16372600	2804650	11583300	1594210	21271300	12200300	5150580	16148.1	17671300	-47042600	-3760310
6.94..6.95	-196878	6225600	-66479200	9171410	-2453260	-5258600	-6657200	-15213000	9038410	-13796000	-468635	892121	3244220	-2539420	17925700	23924300	-3528460	3831370	-1961640	6356050	-6238490	19304200	-4537940	23372500	-663827	9732740	3395500	4561760	8334330	-1316090	4642750	-10864800	13261700	-8819190	-20686800	4733540	-7285400	16315200	2638920	1821430	-4117630	-6826930	18907500	349042	4667140	-1265540	28696300	-20875700	5015370
6.95..6.96	816404	3839800	25590600	11975000	-1313820	6340390	-1939710	-18877700	31917700	7667470	-5873380	-8025280	3111850	13871.6	38664800	108943	19772300	-1868350	29208900	5457910	-833507	11878300	-8176710	12661600	2959790	6903170	-6384680	31953700	7044290	367256	-12564100	-2715080	18784300	-5130930	-7730300	4291790	-1105190	11967500	23432100	-1017970	462175	-10761100	17670000	1302520	5906530	313102	24056400	-5287130	-2624880
6.96..6.97	-1275240	27814700	-10234700	16729700	-386361	-3218870	114736	-7401690	2858190	11570000	10237400	15376200	2370990	-14324800	-5789700	29941900	1729000	-6773330	-14655700	3471450	-9469530	2042870	-6793200	20755400	340692	6892670	-3489720	18397800	-22130200	7737320	25945700	-6930390	1263720	-16774600	14594800	-10634900	-17684400	6422230	8536650	-9199610	29520800	3700850	12551600	14311100	-5947520	-208689	20492000	-21416600	-2770350
6.97..6.98	-2391750	12172700	-1005340	-6876630	-4806740	5709650	6504940	-548139	16189700	-2324280	15786000	-13370300	7485260	14253500	14534600	7960480	32815100	14125200	3800620	-5273570	-6820220	-8080350	1002070	2549340	-4132740	4574280	-2908690	3341520	-14491900	15114100	5658020	-5923640	-1397370	-9382130	8902350	11476300	7569960	-3393570	-6684300	-1561430	21291000	18195900	4574170	-1937170	-7224920	1087420	-5778.27	-17768700	3223060
6.98..6.99	4884900	22971100	-4800350	22318400	-3786930	6011910	-8685890	-6270520	9063850	-21349800	-6571040	42642700	3995080	1252750	49938500	33333500	5483680	18939600	42843000	9276180	867277	1442990	2617880	9234950	367037	5782850	2492070	38038500	2908110	17916500	-2290070	1920910	9577240	-4643460	-5970200	6729360	16822500	14791000	9915220	3194450	24189400	5819000	13186400	8021250	12304900	1097940	8439610	167240	529979
6.99..7.00	1892530	6282520	19392900	2077310	-5357050	21587500	9255400	40846100	19885200	-8496900	-7420980	14747900	2359570	11202800	13209500	28412000	662977	-21930800	-30724400	10081100	-17656600	4368080	-3723430	4537820	5002970	163872	5122050	22287500	9062450	10774200	4559880	-5520930	23762400	1932640	-2739300	7014620	10806000	23390400	7825410	-3936340	15272400	-1037700	2550890	1974720	5770820	235753	13113100	3724990	5061470
7.00..7.01	368399	5859110	-22647400	16239600	-2793670	1190530	3203740	25335000	437717	10271100	-1952640	12389100	-1755050	-543796	40597000	20503400	2835790	13172300	27285100	-1664140	2942740	5349450	976085	13574800	-280992	8994590	2854390	-21062500	-18038300	454829	5086290	8171640	13537300	11129200	4674180	-5520890	13233900	11179000	-4636220	8509000	20957800	7267500	-4201490	6268480	5654410	617567	19806100	22551600	-7029120
7.01..7.02	1344370	-15880100	6475900	-5042500	-595945	12204700	-1719740	-33004700	16512800	-16642100	-5491550	-11841200	2251150	3590460	35361200	28836800	-2432270	4934070	10966900	14376500	-7670440	13730900	-14671000	-6060670	5582010	2884590	1275690	-2370560	-7967750	6880830	-2160670	2584360	21939600	3160440	2603140	2507130	-6364200	21230700	-16636600	10266900	2295250	3987430	10909500	5972390	23391300	1428710	24861600	4234700	9294160
7.02..7.03	1912050	-305820	-15689200	22507300	-318047	-7038600	-67350.9	6957200	-202761	356532	12881400	28667200	5045400	41302300	13704000	-11856300	20443800	16422500	3510170	8110830	3004710	17282400	20969700	20967600	-1443520	-3799460	-715013	5671050	-6956240	20219100	-4916160	-4492270	14919400	1680130	5154890	7828780	10348100	12520500	15569100	5289710	14092000	13275800	5301020	-4232970	20571900	402937	31070100	-7620700	6182850
7.03..7.04	3724760	19219000	-37015800	9629170	-2265970	2738560	6851500	18797300	-22776300	20917400	4803440	19834400	6644110	33150100	29841100	-11222900	15937200	42312000	6164940	2875760	6424950	-5994460	11976800	2232760	2270700	2641940	-4560750	116647000	8919920	26305000	5277850	-8425670	-13637600	-19529500	4067020	-2536710	19477000	13276200	-8982880	3684350	28433800	4805410	14100500	-2757900	25363200	299548	18252300	-1498230	4802950
7.04..7.05	10740400	20395600	53596400	18812700	1028190	16361700	47450300	76305300	6637130	64086900	793902	82715900	32827000	45587600	10608200	6852830	6720800	33485100	28296800	24616500	45592400	22026800	14693200	18347400	7065000	12764000	20273400	58439300	22843300	36043900	11527400	7234520	27476000	74200600	10666300	18209600	63153700	20654700	17485600	37768600	40234200	33378600	44440000	24878900	11595800	2239950	78487100	79677900	10483400
7.05..7.06	16306600	98734300	246980000	141525000	14377000	67900400	84321100	184782000	134518000	190957000	80888200	256662000	107576000	288975000	277949000	149656000	206583000	158189000	202441000	60340200	105482000	113206000	89871400	117106000	13907400	76726500	86247000	65500500	219023000	109572000	93295600	74133600	144525000	212830000	113858000	53045000	115618000	121776000	96317900	80473000	137606000	129996000	89102700	81229600	55296400	8458490	201212000	145917000	95343100
7.06..7.07	4823860	31684200	17280000	27137400	574443	18550000	35781400	28334800	80713400	51059900	6401070	69317000	19402900	35743900	54849800	28790300	96230000	21243300	47220100	12376800	7311750	13828000	12311900	4130450	4384840	23113600	14147600	18405700	48560300	24532800	28243700	81597300	43120500	64103400	35698700	45583400	10206900	29120800	40918000	6279690	70047400	27907600	39231800	24177800	1843220	1123090	22896800	26903100	19947600
7.07..7.08	186622	14199300	20196700	5667540	-2130350	-4960360	2942410	-8333520	27076300	13716200	-961276	26207600	578810	35380500	12020500	-21752300	25067900	7183870	27774400	9189610	-9999850	2154420	-11946200	20736600	-825634	11052500	7056770	3056200	21757200	9219750	2805370	27770000	10078800	9448140	-9277410	-8759850	-4962110	16423500	14132000	-645055	46309100	19463500	17186500	4244450	-11739600	-29214.8	42341800	44315000	-416843
7.08..7.09	5524070	-5327180	-24180500	-19737700	-2330320	3488650	7681260	19739500	18040900	-9088070	-10805600	17624900	11988600	8824450	42181500	19575100	-2146070	-7808670	-10372400	-5660470	1896470	12814800	11666300	1403970	3814530	-1352300	4324300	19945600	32163200	10869600	11390300	4122900	5001740	2837830	4002460	7546020	5255280	8553900	-4601340	6722970	25713100	-305005	17859400	6506030	1844110	535335	16028500	-33682800	16644700
7.09..7.10	1251160	6761940	-5817220	-3808000	-2839330	6226540	19410100	17188500	-6637980	18640200	-28735400	14261500	-4279430	18096600	22988100	19845800	23331600	12868300	-11305600	5780050	866325	-272078	-6066720	2734600	3614130	12055700	-2817690	11457700	45936700	8119800	-16600100	6864390	7382710	6310780	11822800	865660	7154760	11332300	4252080	4761370	32482100	11699800	20906300	9346100	-1422750	205156	-8049940	-3669380	6392130
7.10..7.11	-41281.1	12033800	8007320	16999800	-2975870	9554950	15840400	1034790	27065600	21404600	10729600	21917700	1857030	18564100	19409700	55088400	12996800	29079100	5890670	10260700	-4437930	-1453620	-9540420	7698970	595171	6307630	-1093470	24426600	12792700	12380600	4167950	-6666000	12660600	349516	-2576440	14806800	-1013200	8966400	-5940740	5564400	13149400	-3128110	14527800	15603400	13346200	-329017	52285000	-4413340	5459040
7.11..7.12	2972200	-5017950	-38309300	7822480	-4485890	-6694650	2072280	4842280	11356900	-10690800	187342	24774800	15761800	17206200	34940100	14174400	35167400	21875800	-3289660	2765230	-45061	12418500	-1849450	2618630	1232700	1592160	3239870	13415900	-16206000	-4551460	4013270	-6184370	-536852	-5177090	-2824600	26326700	27868400	4184130	13233400	7638350	16712700	-630186	19575900	12690600	3108720	-89124.5	14072400	9977100	1696390
7.12..7.13	-540896	11674600	7035650	2899500	1149330	4971050	7022760	-8727310	18226800	7799740	-6876990	21993700	7910220	6255100	50346700	16666800	9100520	713122	12752500	-509813	1258490	11266300	-1206010	3854720	6034820	-150554	2799180	-2518040	-3117840	13204800	6928700	2159340	15845800	175984	9421380	6958430	-8440120	9900170	4003370	6109020	15099400	5933010	22998600	19316000	7018550	-865524	3210500	549617	9279770
7.13..7.14	3161030	3842400	9000100	12665300	-1496620	16909400	12715300	-2654690	27975000	19110600	-12674400	12760000	3083920	24516000	26641600	-14774100	33844400	14985200	-12760900	10038300	5933220	9949000	8520620	21142700	-2397720	11333700	241532	-6939780	7754890	8678920	16637400	8954050	14939700	33112500	4137220	4234500	8041070	16466600	3574740	9012090	18586400	-4431010	77553.8	14830600	5702070	566735	15784700	7764390	27789700
7.14..7.15	1530210	9395820	12990600	10700600	-1812730	494005	-3078710	5608370	42438500	10725500	-10504800	49275800	7014400	23661600	20680900	43545200	33588200	15357600	-940862	6331960	9907930	14929300	1049610	-870147	2685070	5207720	4001630	22264400	9473860	20255300	3788750	16085500	9212470	14195600	18520900	4634360	-4184530	5512420	14997800	3120520	6210590	11205200	15500900	8125160	11388000	1138160	44861400	16987900	3209560
7.15..7.16	2656820	3426650	5924700	8057490	-3141800	18088000	-4195900	-2048910	41256200	41615100	2018700	18764200	3284160	-7003900	32498100	20288900	33122800	157072	14302800	14322200	18311600	2875750	-3858610	-11237800	1069720	5149140	6570140	39726800	321091	15696900	10719400	1213300	11933500	30661.8	-9935880	9545890	8382100	18204100	9663200	8949250	18685000	-7917110	7047830	5615160	-5213410	136090	29056900	6265500	5777830
7.16..7.17	4778360	12531000	7318100	26177000	-2647020	7972910	21297900	-7582190	5110160	24847400	7241920	13226600	18767100	1827350	8982190	33740200	27002100	36049900	-13844100	12752500	16340200	2260180	24043100	7639790	1117390	10680800	-1936960	69292000	4502850	31900000	-1762630	2060630	20541400	22761300	-1334830	5336760	21906700	17343500	7013830	5614090	45354600	15086100	14571800	15240000	7748490	1398800	14038500	-4145230	-3984410
7.17..7.18	697268	6513860	50862100	26571800	-312408	9187080	14179800	16396900	17864600	40129000	1430960	34130300	20274300	30120200	52074900	11750900	11734400	12261400	37150800	9887830	4008200	8778840	15634800	24293600	1224920	11074200	15695800	19835400	38497800	23698000	11603300	5978790	40501600	24411400	12034100	23011400	12508900	10667500	15891300	11873100	48466700	12774100	8522610	13288100	7215980	150325	39829000	30111300	13718800
7.18..7.19	10042200	52767800	142734000	58945800	4265320	33225700	34361500	92772400	93973900	118850000	37631800	82771900	53394600	143381000	102531000	94885100	120897000	81979600	99583700	41114000	54593400	54285200	49237500	38877100	10082000	31533600	34511600	117252000	122093000	52161100	44864700	38993100	58395800	83045000	41192900	34446400	56118400	35654400	55697100	43047700	77967800	46984100	43980500	29800700	39069400	6788570	115604000	25817300	32443000
7.19..7.20	5559480	24284500	68059400	35864700	4366820	16365700	4747540	42811200	36136600	83095900	14440400	60658700	27451700	69989600	28139000	33574200	54644000	40107500	63845900	15117500	26674200	14041400	13293000	16302300	-1464150	23279500	15200300	70359900	39776100	32894600	35708600	26133700	38905400	29257600	12036000	44138500	31773200	7011850	37575900	11363900	74305400	21227700	29046800	15791100	14381000	2376930	40213400	18428300	22276800
7.20..7.21	9565380	64999500	120898000	52293600	7191770	37549400	52659100	71053200	109617000	65275200	37525800	105979000	41887600	104170000	106120000	85098100	71830400	51983500	85221700	43119700	50130400	47537700	9882920	47095100	3518750	26173200	27599200	81219400	96469200	49929200	38172000	33693600	49066600	58627100	39154700	29900900	49278700	56636600	51651400	33549200	47214400	40007300	44010900	33733200	32221600	4278790	113515000	76771900	31490100
7.21..7.22	-1029550	5163790	21863300	8472750	356521	14826400	23535900	-6606230	12238000	8982270	2971440	53781700	10585900	12431300	52693400	38009100	3088220	35370600	-12786300	16630300	8360250	22410400	-6358570	6516560	181073	6758100	13352900	63761100	8779070	26847800	18077700	24037600	10924300	4323820	22375300	16178600	21871000	20511200	17484800	12725100	12423600	27402300	16004700	17839100	11515900	1661930	40182800	-9084310	18770200
7.22..7.23	3883640	4587790	28870000	-568353	1118370	14752900	3392990	-3198770	18753300	13481500	18495200	25062900	6215610	58135200	78860800	34472500	6640700	10924200	23107400	11465100	15776500	-28017.6	-8380670	3181700	6390490	10605600	8183070	34943100	-16643900	20469900	4922890	16850100	10040300	10784900	18262600	5379030	25841500	24091600	3918000	7979810	16461000	18329200	12130200	3558990	11198100	1084380	51404800	3504390	2995710
7.23..7.24	3326560	21863500	-5647390	14726700	-1471480	13170000	6575500	41361600	23533800	-9531350	-1030280	29245500	10623700	39352200	22020800	36110400	16015900	26799100	18493900	13055200	-2629800	3546800	-10833200	21713500	2870630	6904500	3901770	62250200	3969290	22812400	17988000	5139490	9153640	-25071200	11901400	9991860	13700200	2563700	5261690	5718340	24288500	12348800	15294800	2501820	19322700	-273609	35212600	13531100	2272100
7.24..7.25	3828240	6669680	-23500200	15988600	-6222150	6971670	1543990	12161100	24392000	8880550	9187250	53263300	8321030	8081460	50080200	15715600	8151760	11767100	765346	3055030	16326200	12792600	3897690	4057530	1957800	10202200	18850400	23299300	-16273800	21617500	15655200	4171670	13886400	1242250	4912990	18746600	33894900	4213680	8901130	17698700	17074300	-7795450	867071	6354930	23017900	188180	26101100	33234800	16968600
7.25..7.26	343386	16643600	-7307690	25329500	-4403570	1350840	11892800	5815900	8227660	5090350	-6164080	13544000	7051600	7296580	42665600	29329400	22823500	-8752850	18147900	5684450	13690000	24947600	-14354300	16074900	-1407390	7812530	7046490	6389280	36896600	10218100	11996500	-8167070	2270780	3588680	12286700	-1641950	4045020	11260200	9746310	2120120	34035100	18944600	11714600	6031980	19091900	-804858	33079900	39636200	841697
7.26..7.27	904976	9007500	33566300	14775700	1343700	6601770	14196900	-2810210	9452850	28847000	8969510	37698800	13829100	36441800	58723700	26523400	34122300	27086400	24547500	6877490	11817800	7230000	3171280	11055300	2587870	5061260	13547600	38474100	39120400	10041700	11945900	6481590	16240700	16996800	1285740	14286100	14004900	26508200	21615200	12548800	20553600	1070430	1776760	15606900	-3698990	1230440	25408800	4211840	22346200
7.27..7.28	1170350	17395900	9971630	7428410	-3021840	2186620	-2326870	38612800	-9814910	21770200	12786000	14589800	18949100	37884300	68837800	6446040	-2303460	-310959	3758180	19060600	18463200	9809770	6091440	11877500	1210280	7188200	515167	-12664600	34808600	4839730	19777800	14354900	24691700	17307700	8105210	6537490	32395500	18585200	12708200	7660430	28418200	14181200	8720490	9977180	7730950	1231190	28849300	5663070	19763100
7.28..7.29	6465490	26620900	4004440	1266030	-2123900	17775700	801612	20469400	27388700	55572700	15107600	62770100	21781200	932827	11223200	45985400	14811700	2738920	6037820	22545200	14404900	16902100	13787900	22015500	7147430	10719400	7727690	9304890	27181700	35014100	18866500	24461700	19896000	4147490	11130100	13228100	21792400	30800200	4775160	1071210	29475600	-4695840	19511900	8393890	3538460	970953	13186200	32624100	7012400
7.29..7.30	6698150	4797400	51893700	11866700	-625840	7976420	10782800	11607000	41053900	36527600	-4974750	35088100	7568180	27482700	40334100	5351400	4283600	24345800	35146700	13181900	3882870	11159500	11109300	36272100	-1582810	8765480	-963819	44417700	29558100	35164800	24043700	18350400	14987600	9071220	13696300	19390900	36028300	11335700	9521630	9398840	41883600	16909100	33672100	9901600	23426400	1372790	11463400	18263200	25336400
7.30..7.31	5971320	2222470	34301200	43159100	2722450	12732700	11691300	31278600	63674400	10595400	13444500	39766200	11562100	58970300	26621600	15552500	23553400	-21676500	28508800	15403500	2037820	1139170	34011000	16351200	175262	18003000	1218530	34830300	69002300	32811700	31808500	17801900	39709300	42001100	23146300	12075400	33080600	17819100	10497300	13715300	23038300	7304470	20347400	21400600	30506900	1674280	37467900	10413000	7870700
7.31..7.32	10059500	34782300	67935900	49783200	5749300	14593400	27469300	45127900	34767500	92348200	23322800	84470800	23284300	65608800	28295700	45312900	64191100	16677900	66598600	25142400	15864700	20691600	22324000	21009600	7185570	26895000	10845700	107621000	72521900	42168700	33918400	50380900	40313200	60527500	24811500	43306700	41466100	26774700	16903800	24294000	39800900	8050080	40748100	22927900	25119000	2842430	36421100	32125400	21836400
7.32..7.33	13154200	47661900	116074000	84711200	10195900	27688400	40451300	58068400	68201400	117227000	44144200	83747600	42765800	114900000	94328000	80423000	107669000	51795800	113775000	24840100	38902000	50116900	42682600	43695800	13433100	29673400	27056100	56537500	112775000	38692500	43593300	30769200	52570900	75637600	40339100	42476600	55466600	39388100	54610600	24913700	83173600	47737300	42347400	40824900	33073300	4039530	81354400	44100200	33709900
7.33..7.34	9367890	41486400	85134000	50537900	4960730	27995800	21653200	75949400	62132800	69914700	25857300	87917000	22846700	54038800	87004400	39383700	97866700	56413700	92391000	24051700	39534400	39051400	39503900	31806600	2569410	21308800	19257900	68959400	78154800	27748700	24640700	32123300	40594800	53588000	31849000	22451200	46150900	44904500	39516300	31683800	58635500	26987400	45227500	27969200	20471900	4844030	36537900	48437800	30429300
7.34..7.35	7128920	32071100	101397000	48617800	4222170	48517600	32792600	29180400	44276000	98586300	19106400	64661500	38444400	72116300	107381000	35467000	71889200	57117800	62667500	26532600	29717600	36843000	24729200	36147800	5164480	21334200	20523200	79444800	60337300	42062500	18200700	17815800	28249700	33338300	31033400	11377500	33382700	25557700	34123400	21812200	62927200	39796700	57818900	20813000	28406300	2511710	62638100	45182800	19709600
7.35..7.36	2562370	20126800	-748393	21530100	-4639870	16017600	8840340	23939200	26174300	23828000	5318110	26511100	10785100	54448100	16614000	11250900	-3473450	18571100	21761700	11588900	13304300	14205600	13358600	9341590	450710	7213120	8780650	36647200	57318300	13478500	7720280	5967260	19322500	3593360	8127500	11887400	13001600	13830300	1985110	7889770	18951000	8231380	36661300	18746800	23894900	1579320	55739000	412065	15472500
7.36..7.37	2422600	21573000	13223800	23398300	683401	9338980	9755130	27940800	30532900	15117200	1968150	44523100	24310100	-6034920	1594310	28498800	31323300	32621500	-17950600	9962520	-1698810	16887200	9232980	-6393330	1848840	1501550	8570330	27440200	21377800	23108000	20803200	3838420	22088400	-19682300	-738850	7386340	17072300	12357600	18278700	3591200	36795200	-4172000	23332500	11510100	26195300	1332270	48680600	16624400	9754430
7.37..7.38	6034720	38707400	50429000	49843400	5146420	5514430	30549200	38865500	38416800	37665300	18372200	35142300	20478700	36652200	39260000	27980500	35419600	40397300	65825600	16912100	30440500	23083100	19898100	40069800	6246050	21878300	25498000	72940200	20734900	39550500	25596700	11439300	12694700	26071300	25056500	9134380	40740500	17239200	21806400	17247700	55828500	29869200	36402200	15349800	19382000	3747950	59139900	25388000	12947800
7.38..7.39	2951610	20773100	27320800	29573600	1237370	19070200	39251500	8935120	29069400	36066200	-78604.3	49190600	18504300	30731800	56935000	-1217270	54893300	31750700	21977800	15528100	17276900	19544100	20892300	32616500	3269250	22903300	11595300	39546400	9480850	40543000	4206220	5758030	30058900	18196200	-2362830	15882600	17607100	3654040	21950700	20031400	53603600	15613100	30907400	19800100	13227800	1432890	51766500	38268000	26782000
7.39..7.40	6813180	26056600	80885700	30707000	4827690	17260600	31325100	31167900	37386900	78136800	31089700	59891600	15493900	62735100	41389300	48091000	43423300	41164100	48731800	20067800	15917900	25430500	24041100	17508900	3761590	22879100	12295200	58744300	77794900	30934300	13897500	19089800	42555300	25903600	23293900	26759200	39106700	-1174590	17266100	19298100	63091700	26258200	48350600	29549900	24564300	2757120	87914100	14024800	30657700
7.40..7.41	4001550	19542700	39181000	30347900	609485	12644300	22155600	15433400	10110400	15933700	8382340	48525400	3404990	21402800	13211400	19353300	44391000	20157200	-6975450	15283600	4975390	18992300	9183760	23983900	2485310	10330000	12996600	42035400	44785900	9459830	9497020	12646500	33605400	36249800	21074100	17872400	20503300	-1411480	11151700	18646200	74600900	15481700	35953300	13071900	16237700	2340610	50674400	-9044280	16519600
7.41..7.42	6918420	40426500	79933900	28260300	2453720	23770100	17059500	41076500	71646700	69683300	21758700	83123900	33529600	74059700	111447000	33386900	72201600	31354700	24480600	29951300	32401100	49409000	21113700	40568000	5835950	17771800	17791200	42273500	76815700	33841300	6793110	20632400	17200000	41738900	25181000	37519700	23237300	33921500	18422000	28373400	46490200	47518000	29883500	39890700	25738600	3814430	57914800	32428500	14695200
7.42..7.43	746252	23087000	70157600	16597600	65361.6	8110960	23573500	19830000	41583600	20076000	4007820	29972000	7197670	39239800	64341500	35059900	52651900	29249500	6102010	21504200	21566200	19510800	-1352970	25044900	5341940	379826	10098700	60363100	7214960	21862000	2532390	3985730	37672300	-595200	25574500	7651410	12747200	22628200	15537300	16196500	54440800	37576800	33167000	28337700	28533700	3303110	109960000	14764500	26912800
7.43..7.44	2624450	33488300	103168000	29109000	-867779	14004700	21265700	-11628300	54126500	56168000	19834300	53756300	24718100	72030300	59507200	45005900	52359800	47560700	58379500	15429400	24641000	32289000	18818400	33012400	4998400	5121060	16379300	30683000	45993000	26604000	23894700	3270870	29768000	25004500	35945000	11837900	30391600	19156400	34173700	14375000	55559800	39635500	28892200	20955800	29442200	3359320	102382000	26500700	30361600
7.44..7.45	1484330	28943400	38251300	6325430	-1965940	-2568670	8341320	-29143200	3708060	23329100	-9589900	21511800	3102130	18931000	6280970	40701400	19638000	31199200	3779710	2575270	15174800	9817120	5003390	12713000	-1388170	-4854730	1763550	32294800	37391500	48434800	-3829270	4131680	17515200	38434000	-1241280	4495550	16216400	16188600	21400500	8281390	25204400	5992170	26390400	11798200	12294800	1690030	57630300	-7434620	-654736
7.45..7.46	-451287	8331180	18773700	21656100	-1494440	-47625.5	18635500	4908500	15706100	57838300	746281	11327700	13925800	38693100	11369600	46879900	42971000	12150200	20714300	13263300	13364500	6238440	-7971460	23444100	-441644	555803	3935260	21995500	36748500	6777110	-10031900	-2789470	20350800	3253640	16429200	1347870	9937470	23312700	26457100	5309720	29801900	15009300	14653400	11796100	11860500	1445870	55078600	2389770	20431400
7.46..7.47	1432250	4262020	10255800	4032960	-1646550	6389600	10785600	-7689950	24073100	-821268	-3421960	12108500	6307690	39635000	14981000	43158400	34576600	5732340	2759670	7649220	6829980	-5464630	-806009	9184590	3824590	521969	-7631020	-11127300	21156100	28481800	1359670	-13317300	19288600	-26752000	14747600	15969500	16898200	11662200	26180400	9675850	14167800	14299300	18365000	-2399280	1516820	263341	53384400	-10589100	9121060
7.47..7.48	-1490450	11107300	-1865900	7199840	6987.87	14100400	-2219640	19680400	10041700	38117100	-4147280	37595800	5835700	21376200	21579900	32765400	59046800	7776060	1477910	10213800	11315100	-11774800	2221180	-5114800	2019800	-1008730	-7388330	25943300	6479680	36995500	18126600	-6003070	20256000	-9943890	6862850	16075000	-673969	18215800	12358100	10832000	14689100	4257800	29348300	5607610	3896410	43385.3	19708400	-19185700	21287400
7.48..7.49	5076270	8059840	-45980000	13184400	883936	6377610	12875700	-9514720	40760100	24212300	16799000	37597300	11517800	71345100	1510200	45748300	41989900	34047100	14016300	3943200	-7956550	5852670	-2515960	-2666830	1838900	6498820	1127950	-6162330	-5500270	33677100	11799800	3218270	19430900	8054160	11914200	15518000	23533000	9283510	14923500	10034000	9044810	17686200	26372700	7513190	17088700	-565800	58578000	9771760	12239900
7.49..7.50	715540	-8039500	-18035000	22304800	1497290	10119200	17344200	-6392850	24587500	14253700	4087030	-1984150	3719870	22669900	2598560	15777700	21337800	-14985800	33853000	12018800	-7240360	-12545500	-731243	8971040	807617	9466470	-4147800	29442800	20184300	18591800	3367780	-10235800	2867240	-9949880	6921710	4856480	-5856500	21684500	8980400	-7911420	31940600	-4146990	26039800	12893100	10636500	635599	34685900	1869690	1034280
7.50..7.51	2239720	12398400	-13539700	17806000	-106436	-6950.17	11226500	19175500	10193200	23282100	7489060	31245100	-604662	7364700	1910740	4257730	38531000	-20917900	612747	11404300	-10316100	150140	-6894680	29516900	739887	9970690	-8553500	293007	40948000	16256400	-12856600	6935790	10194900	13471900	2480830	10302700	24546800	9572760	6159860	2843030	10306300	8469320	6743290	1722520	10312700	793139	24900800	-32369700	-9429250
7.51..7.52	291660	8090600	-5150960	-2537900	-432490	9665930	-1658560	35032200	30360100	13931100	2500810	31784000	-1589030	19746300	3488040	39779100	30073100	1560890	25931600	4315800	-8390350	-4041950	-7016710	9018620	-203753	5855620	5674350	33872200	20391300	5432340	15242500	-16173000	5320680	26062400	13656000	5724180	2815880	6290830	4404710	7198220	21632400	2593670	-6477120	5892640	-389377	1140250	36247300	-12806800	-7446760
7.52..7.53	2663930	-1890710	58412600	-893896	-2317610	-4576130	-11683800	-8035150	8559840	32966500	-2199490	25606700	3810380	9404030	8416040	22212100	3651970	-21847500	17300800	14568500	2282110	3515810	-1317.8	3685550	2507680	1956170	4277980	18326100	16290400	34176400	-9576150	-1984040	9070370	-6791990	914044	14769100	8936950	-2371030	5679760	6303770	17464600	-4058660	598439	8525030	134305	-532804	37470900	-2751520	10616800
7.53..7.54	1170370	9476650	-3867240	10878300	-2592240	8993230	16357700	-7529200	36499000	17339000	5450640	-2939850	12773900	64480700	11228100	11405800	10330000	25461500	5042160	8433580	18135500	7115330	9802900	19028900	-3044230	4597580	1057600	26141800	31989900	18566800	26363300	3583070	2193250	-8012750	8002880	8397290	13560600	9592590	22800800	11909100	36340600	5913550	-476799	16924700	-2417910	909255	27566800	29662000	5890270
7.54..7.55	836450	6700150	10930600	8999020	-2722360	-3605700	32484800	2319070	16793700	-18602300	-708577	27455000	-1190630	-11179900	-20725600	16881100	20688900	13662800	-5280440	17208400	2207310	9979170	-6869740	1830100	3480100	2251030	2698770	-25964600	20847800	21829700	18953400	-8203830	6123410	18031800	-3962710	9568020	9846530	16716200	6327230	6619270	11663600	3862680	15349400	16122200	8381680	1641830	32704500	1932640	8810700
7.55..7.56	823636	13992100	47802300	10268000	-3477950	13753900	6632450	11277900	10627100	11111700	10269900	49541800	7369540	38223000	31804400	15917400	32468400	24953400	2992000	14514700	27308100	4729730	10143200	13356100	2352920	10742100	4999640	14772700	58974500	1405760	27514600	3021620	16397900	9887980	13893700	6009880	-1869100	30768300	11230300	6424610	14377800	14142000	9988070	9688900	13552700	960475	39697700	8363430	12040200
7.56..7.57	1204350	-2317720	294146	17622200	674451	3089400	12859100	3173840	-6386340	16509500	6850920	-2853520	243774	13720500	-11505000	7565860	15452700	-1304230	37299500	3724910	2817540	15549700	3075100	6963480	2596680	5967160	2056450	8901200	-5959930	-4808070	-128605	3272610	11699900	-24425800	14501900	2178440	-11497700	13896100	24030700	6311360	12749600	5478750	15624400	7541340	-10002300	452362	48868400	9489810	-2266300
7.57..7.58	4712940	5561850	39347600	6826100	3129820	12902700	11575200	34285100	-20781300	-11389400	18339100	53398600	12704600	29774900	31598400	41651100	13679000	-17673700	72241000	4547990	19963800	25685400	6005760	12245600	43761.7	6101140	7293150	28106200	20337700	21406800	18121500	14146600	9244770	13002100	20834100	13677000	9353890	15558800	9471950	20704100	30151000	15071000	14678100	8891790	15075200	848839	12016100	43725500	12432400
7.58..7.59	6104940	20335100	95743700	16272500	-781852	13082300	6775760	39175500	39603700	65474700	2420620	38994000	21859000	73318900	75380300	29984500	58547200	34945800	41050500	9643960	21375200	33748700	3890140	14250400	3661080	12280300	4012770	37840600	37163800	34189000	23095900	14684700	33278400	17500900	25812800	12968900	22534300	-320220	25276300	17244400	53934500	6775850	33302000	28346300	9450510	314346	42800800	32257800	18030400
7.59..7.60	14482300	31499900	51748400	48480100	4921820	14056400	10495500	75612100	59397900	63389200	4200360	80065800	28302500	88314300	84507300	58051300	103196000	27634100	42590000	27196500	35420500	37356600	36320700	23095300	5568590	24527100	13019500	84508800	22964300	47527600	20004100	40988700	29136200	70327300	36524600	29256900	27991600	19986600	24590700	23737600	52390500	16222600	34095800	21000300	14270600	1905850	61972700	11275700	35420200
7.60..7.61	8433730	2775230	22581100	36056800	2865940	16905500	11119100	38991200	24934300	31243300	14742800	53481600	13171000	49959900	58587400	44066200	44971300	40045900	17934200	13245200	25195000	40458100	32481400	21326000	3469890	10371100	-1681420	83322100	12716500	16926200	16863300	29270200	26250100	16200200	15672100	21058300	35819800	40511300	7393790	17954800	40307000	7634990	64242800	19992100	5648420	763756	81434000	47048500	10871500
7.61..7.62	11040000	27189800	21464000	30380400	6315600	16741400	19727200	41958300	38933300	65583400	5921990	48677000	34773300	51849200	51723400	43481600	50567200	25058100	15109900	24812200	14900900	30969400	12906200	26146800	949451	17476900	15190800	93001000	56287000	28984500	29092900	13873800	41975100	45378000	17942800	15394600	28431600	29980000	21411500	13675500	55441600	16364000	55966300	24180500	19074800	1367510	63161300	4420320	-4058540
7.62..7.63	2035180	5552210	-12205100	29701000	1725970	2695330	18521200	25795100	-22464400	16145600	1525990	49445000	15531100	-1506680	8082360	-31300200	8952410	16961300	-23641500	-8005610	8812250	818978	-11903000	6529370	-786620	4838130	-6387170	14864000	15841000	28607500	-2962760	2990740	6192870	-11960300	13163000	-20123.1	9860130	14530900	19447900	4822900	35112000	10846400	22370100	7356050	14721600	1312280	6981890	-26357400	-3520070
7.63..7.64	-519837	-2053530	38688300	-193540	-2715900	9837930	3532980	18538500	6036760	28445000	-12084900	23557700	12435900	-16378300	7521180	8289710	-1173970	-5232470	-13181400	11511200	4732770	10301000	2948520	6387390	3609160	1274640	1083970	11635000	1550930	8792500	7560000	-13586900	4903970	20667700	-13131100	-6190810	14374900	2749540	4764590	2561100	18084200	-180431	8126150	7489210	-438490	51210.6	12965500	-7144030	1429010
7.64..7.65	2358350	6169400	-8378630	6537150	-1948750	6897070	4528940	-3843440	13417500	13586800	2399200	16374200	9162040	6574170	4598020	-16677000	4345350	-11057800	-19944900	7725890	5036870	-1313790	-18005200	-5275340	1505830	3038810	1641970	318467	38072600	-4663680	1154260	-2300870	7634620	12437900	-4550260	12547200	1576250	9405260	1676060	-8502430	-10168500	11606900	-5359110	10582900	753176	885971	12745200	-6401370	22270600
7.65..7.66	-1534.67	4176120	12766100	3805380	-3183490	4690210	-9287560	-6452800	806975	10649500	-5703420	4813380	4604110	34356800	34180400	19085300	22563800	42656100	-14716100	3982240	-7375220	10234100	1458860	13877200	-3221860	4680630	-4289730	6126300	19124100	343238	23282000	-2878920	4819440	6528960	-5678120	9674550	11373400	13736300	1026020	-668022	18806000	20334100	23344700	5612790	9882310	-625356	48871000	22552700	3430430
7.66..7.67	3211580	12742400	22741700	4638810	-5897820	-3949050	-2918840	6822250	23449000	10864600	-14516300	-6080780	11569400	-32827100	-5497140	5508960	15117500	-7080520	17174000	2176450	-12037200	-5700250	4854870	3414380	-312743	-2694050	-1604380	59075700	-12294000	12181600	-678375	8030320	-2660010	22450300	3940890	-2875420	8850590	14405100	434241	-6063820	14630900	14627600	3108710	5435610	6143180	-1159390	10970600	-7204560	-16041500
7.67..7.68	2940070	15644500	10466400	28199800	3124560	25338300	-318957	9712660	42033500	36532800	27079900	505303	-973680	-2402290	11760400	19338900	57958800	7967050	69153400	3528030	866318	7090760	41475500	34951200	3128450	11694300	4964680	130130000	6288320	84366900	55679700	-973841	12498500	36388000	25772900	10029700	78866700	3654120	21146000	5233110	21182800	9218570	14741000	35323300	19474800	2421700	59696700	34243500	22697000
7.68..7.69	2716730	38303000	70533400	34476700	4414840	34402800	23623700	25886400	196500000	57835000	37220900	32553200	15817200	18209200	29593300	50835100	100407000	34109500	119989000	22027600	11041500	3407180	105504000	117434000	4101120	23913500	11669600	298720000	83403700	195099000	187582000	19484600	9413370	51097900	31004100	31938800	117771000	30889400	41038400	25742900	25497200	52543300	158677000	84624900	45834000	2416780	74194600	35517600	41952900
7.69..7.70	1989320	-5217250	-3108790	10783600	-1712780	-1395030	20601100	-12214400	-18080300	3372310	12069400	22252100	3361370	-24354400	4731300	-23029600	15200400	26841200	4576780	10863900	5653770	-2688520	-9082850	10309000	1769970	3808890	-1820940	-8486450	-5363000	20545600	8193290	429421	-1452690	-18396700	18997800	7698930	5918050	13274200	4580580	1411510	9606510	13996900	20523200	10724300	-2935530	-5241.63	11305300	9503960	-5752690
7.70..7.71	1220840	-9060290	-9632830	2319890	-2275680	628158	-12334800	-890472	2795530	37777300	7276460	-11351200	6558210	-24466000	27656200	28772700	20597100	24679300	-2547170	931041	-11962900	-16529500	-239918	363779	-1533610	5209460	-3720160	14936500	21094800	32731500	9838760	224859	5997740	13888500	-1488400	1944830	-2255880	-2812860	-4631700	947803	13707700	379371	17391400	9617130	5077530	390686	25861100	-10280600	-3584800
7.71..7.72	2683360	609026	18289900	9906360	-4891160	6913640	1324750	8135090	-40214100	13233900	-5569190	-4081830	-1208540	6342830	17343100	26812300	13633800	-6585330	15917600	2373230	-13116700	4808400	3405990	-8016890	-100070	4404580	-1847660	17468000	2416180	5627770	-2507740	2254430	28167500	28199200	-391845	6342380	8168990	3022160	-5001730	9346310	25518100	2617020	23229200	-1443070	-7768480	218087	3527670	-30900800	-1601420
7.72..7.73	2403590	12747700	-2515030	6927840	295258	6188690	15911000	-43480500	-13262400	25144400	-901796	29731000	11907100	24753900	32816100	11892000	901500	16825600	10911200	10177400	9198950	7073410	4458290	-3404750	3435920	-3572160	1195950	-2241810	24801900	13556900	8475030	-3245160	1492970	20984200	7766840	7948860	9751120	3479750	7675950	5350720	18127300	1967930	9230560	-1277310	7256390	325351	15563700	18212400	15418000
7.73..7.74	2171890	17462200	-38909000	21640100	3013320	1441510	9537100	-9538220	20023100	58399600	14424600	23888000	4646150	15852100	20773300	-11263400	3391470	12206400	29002700	16398000	12492600	10645100	7329130	21729200	1242820	1066780	-1579290	57287200	23977200	16597500	14437100	10905200	32453400	14375400	1519800	4407750	2457210	7005950	7411700	2255580	27029500	15761000	29341700	7156910	21450600	844350	22159600	5833430	4318610
7.74..7.75	-822654	-9992070	53455400	24149300	1979740	-338021	20659900	7730920	-1497820	-10141600	-338076	33151300	6077250	-12720800	6977230	20449800	36495100	10631300	6354820	17246700	11059400	14049500	7193360	7095190	4224160	8850900	8000350	27467000	19308400	19685500	15195200	-2480710	2022890	42938100	9167520	3392190	8254460	9751450	3517900	6772080	21850900	12824500	26123400	9662690	4578250	1602810	46187800	-33921000	7592720
7.75..7.76	981946	-5903460	46768100	3892790	-774652	7926610	9062800	9280790	11536500	15789300	273897	26276600	1686900	10321100	34875000	40668700	24424900	29084200	8762150	21924700	10719400	19343100	12374700	15599100	2866190	9500110	13324700	65243800	7858720	16321500	4404860	-6622670	7714710	18129800	10617200	18365400	4201810	20273500	18041400	9593230	-2237840	12423600	7212920	7560540	5840520	1084870	33140800	28474900	22353400
7.76..7.77	6230140	957302	49316100	9600740	1305630	1879170	31825100	20072200	20607500	54845300	36978600	248411000	67977200	146419000	109361000	36037000	63520400	31178600	76848700	51159000	69018300	58118600	14482200	47426000	2799580	5419750	46852400	50851400	20534900	30287000	13755300	-2815220	18682100	93212400	20473800	15653600	55982100	43220400	34312800	79687100	35064400	70179700	24363700	27664600	38882000	4546140	206631000	147114000	55204600
7.77..7.78	8037540	90286300	177303000	70589600	12450400	40340900	40826200	31082900	89150900	94976200	75620100	66709900	39706100	109408000	219782000	128523000	208983000	127405000	168587000	13926800	49585100	56876900	57775100	66672700	7887380	45077600	45796100	15513400	152443000	54012100	86842100	47526500	68467000	103208000	89824100	37594300	47164400	114241000	82890700	12576200	88824000	60016100	34886800	36277300	29322700	3509930	53614700	52772400	48504100
7.78..7.79	4160290	11995800	64600400	2640480	-659478	-14508800	751972	11509300	44212600	18612600	16917200	15896000	11322900	1126850	42177300	14013700	39267100	20616200	40511300	2840440	5976300	-1190620	8293990	21343100	-3284100	-876501	1152280	20477700	27117100	3174880	25710500	57711100	3077610	29351000	26203600	4745930	3938420	17240300	18934600	4862050	25485600	18601500	12298800	3780120	7476950	1296120	18825500	41008900	-11095500
7.79..7.80	3972290	5616800	21600400	12279300	-166443	-7964850	6487300	-14248100	2995280	6790590	-1605610	10552100	2364030	4676700	-18267600	-12800700	-14290500	-3143950	3471380	-3225420	-12580400	14736800	4728850	-1534760	1169410	-1654700	-6051670	-33925000	-13917300	1120400	13273200	12794000	13475100	35880400	-2737.67	-478511	2923020	20443800	9216150	-2651460	13515600	4882770	173687	-1123870	8991910	599475	18355300	33076500	2137900
7.80..7.81	515696	-2948890	19992300	-4075350	-5401940	5490930	13378200	-17168200	8796670	20049100	-434085	-7002460	-1225950	-6517420	-1438040	-24616400	-22019900	13857700	34609000	-3617120	3638920	11887200	4944410	-2234950	-198949	-6439270	-15290800	-14123400	-25682100	5182000	3031840	1601690	15244300	-18769800	-1417990	1162460	-1062320	12090200	-3457290	-5234320	2970940	11546600	-1100090	3804310	927948	850210	13926200	-5746740	2610830
7.81..7.82	1276680	6970620	-4039130	-3193140	-2816960	3962110	8352050	-20745800	24301500	-10058600	10349300	6229320	7238040	38398700	-16026600	20691200	25799300	14911800	15118800	-602786	-6007340	5031770	-11145900	-8891110	2721820	1422230	4058420	3008810	-8953300	15239300	6372870	2355830	10198400	-9728670	132470	-6264280	-6985660	2212310	2832600	1861640	16443700	12980400	8777600	9401930	16194300	685667	25890100	-19545600	6354470
7.82..7.83	4494090	3711650	56370600	-11842700	-1484320	7979510	-8732810	-10748700	3063070	35617700	10224500	32765800	2948320	3102310	23551600	6739400	16934400	18448800	18053100	15945200	5169970	710196	6373930	14276000	773500	7058490	12005300	110798000	6810380	17375700	11531300	9969000	11257500	20765600	2246230	11691300	3810940	16570000	20633400	11042600	16902600	2796800	7092150	2977850	15198900	1690830	4400060	3085520	12284800
7.83..7.84	4680010	5433840	32546800	15256600	2362610	8593970	12314300	22092300	8437440	29648100	16425800	109707000	30246800	18911500	48147300	-21119700	20128100	36378800	26520200	59388000	17757000	24314600	928209	17129400	-872701	4162940	10227700	64001000	22578000	12419300	2610150	-250538	4833160	26034600	10353000	31289300	29706000	27703200	12849000	44314900	1510460	28393100	21492000	8159490	9927250	282226	55817800	46796500	-12935600
7.84..7.85	19001300	37673900	230689000	105775000	5501750	30902500	48310900	154865000	59010400	155049000	48264700	43504000	43395300	146179000	123661000	94001700	33791200	66172900	142891000	32287500	56518600	61922500	41625600	69578300	5804290	20581600	29331900	25682500	153365000	65420300	25977000	7884690	29909100	80099400	27385200	12880700	46872100	65246500	27768300	14502700	65958300	46462400	68228100	50880400	41504000	2296440	69918700	23734800	45914900
7.85..7.86	7004100	77289700	117755000	82118500	17343900	61505700	13878100	11202200	103810000	48245700	13222200	41354000	9739590	26744600	66706800	59399100	139461000	80010500	46680900	14978900	16880100	16466400	41693000	21419400	-623603	27308800	12566800	89732000	75472400	13653200	50512700	36961600	54617800	37971200	51289800	39035700	7253280	31263300	24891700	419193	104709000	21546000	39683100	23479700	13639500	994843	39806500	26566100	3561150
7.86..7.87	11905700	22250900	82896100	94239400	10099300	44763900	21380300	90679100	146993000	86593800	53417100	88217600	36161800	112367000	127945000	35596500	92314800	126544000	126403000	28023300	55882100	42140000	41740900	57655700	8967080	23527600	19973900	144436000	76264900	36590300	41273700	32906600	28456400	74148500	28150000	42591700	41808200	30859900	45414300	18842400	68210300	44594800	59455700	38465100	29356700	3875640	111220000	88650000	30805200
7.87..7.88	16834800	95407200	190716000	76645000	6564640	45100200	53095800	96783600	80227000	148388000	25089600	59445600	19873100	115551000	68147600	106643000	114970000	86985600	87189700	27955800	26818500	38894900	42323800	40233700	10257800	16324000	20244800	84571700	181046000	55207300	27696800	33399300	35186500	27472000	43180200	50030900	43204200	38162400	33450100	30709800	117757000	11743300	58776300	39206300	18327900	3164520	73745600	47181600	6490120
7.88..7.89	9391240	13779500	99498500	85506100	8835640	49709100	28937000	111791000	91501800	118627000	17235900	58715800	33257300	106754000	74904700	60027800	79488300	98109000	140494000	34607300	56235200	53003000	37111900	44337900	8782740	19111400	13055200	135990000	65566200	71226500	33327900	31481900	56484200	56435100	28647000	23035300	72401100	60818900	65295400	18740300	44092900	36454100	58305800	20653100	15852000	3470420	87394100	39078500	30795500
7.89..7.90	9793820	59641600	145741000	92898900	10955900	29205700	31520800	64059500	67066100	138017000	21784600	30500200	16070000	86174400	66153200	92586400	155606000	65915600	84117500	11735200	28105900	25628200	37214300	21920900	9965160	33209600	5167030	16872900	104620000	10885200	30827100	29980700	45486100	38412400	39350000	45321600	12289600	35485900	37604800	12311700	103128000	9181870	60245900	26338800	10685400	1062690	46114800	11893200	15515200
7.90..7.91	-1969260	20366300	49759200	14763800	1147970	286050	1282820	22466700	13141900	28691300	-1396560	-777211	-5879770	22278300	-2719300	35185200	41269100	9892100	-4794030	9335920	-1133090	-4479280	7656240	-1539320	1760660	9737610	-1993070	1201700	17589300	14737300	21622700	28759400	15432300	-9431230	-3494820	22064200	9218250	9461130	5454520	-606224	5478600	-4769810	17545600	6913410	1728860	1269070	23335500	-20499500	11758200
7.91..7.92	384211	20531100	10919000	21382500	2864380	-5596870	5701440	7831510	-13257300	21471200	-9227010	-6235060	-995173	-14450700	10743600	22036400	-6999750	-2537550	21744600	2657050	2897140	1295440	7431020	4781390	1386250	8070170	-3850730	-4269450	41374900	-6775900	14952700	-3096780	12088600	16259400	13540600	14210900	-4755300	14991900	15474300	-2809550	30793800	-25371400	15772600	-692859	11714300	-1159690	20230100	-11927400	10383300
7.92..7.93	-1239420	11113500	25937600	6020810	-3585060	-2078300	2624730	-3048690	-22478000	25047900	-4911160	9058760	-1498550	6364800	10945400	-42403100	51677100	-15715200	-12821700	8567240	2422800	10121400	8232860	-1508390	4155250	8470070	-2917190	-21294200	-4833610	9325300	3865790	-6982980	1724020	-27022500	2605390	884161	597408	6346660	-2955340	1467160	10736000	-11859700	14570100	5467280	9697430	-353725	39372700	11396100	2206880
7.93..7.94	-1674540	-1426250	23915000	-1683850	-433834	699863	2717030	-3297430	-15337600	-2070460	-10845100	22317000	3425240	17199800	5315040	18051300	943167	10647400	9661940	3662930	13465200	8985980	-4005750	3223200	1162520	3478430	-1343300	472567	19545300	8056960	11084500	6612500	14386500	-9444980	-6972180	-10942900	-3304950	2861380	4601490	-3817210	18710800	-5522190	3401200	8307070	19221500	-1007520	22532600	-8682710	20952300
7.94..7.95	-446910	-5804110	5440420	-4356040	536345	-951763	6056090	27612400	5657020	21394900	15097400	48087300	12141000	49650500	31774200	-53298.1	32121900	3355290	20725100	12511900	9340190	3089030	14730300	-754596	709780	6930340	8870780	11365500	9151250	3966660	5944890	11438000	14016300	40016100	12721500	1400750	15683900	22080800	6574180	10124300	27636100	13603100	17037000	13364700	6363050	621643	41372700	4014600	15853600
7.95..7.96	7900130	50677100	61735100	41228700	7807910	16856400	39235100	98850700	55150500	75523700	59253000	203742000	58289200	121782000	117866000	56742400	147809000	55230400	34849500	45050900	42658200	67747400	38979900	41641500	6965480	30082800	43675500	44705300	88097700	68914500	52904900	57196600	52431100	158535000	78833100	22466100	65166300	73254200	48131900	64674000	67288800	63759300	44638200	40514400	21174900	3437860	87447400	121492000	50933600
7.96..7.97	5476940	15258400	30740800	1817700	-371823	25269800	18945300	11912500	35235700	21506400	26804800	63039700	17861300	25725800	21443800	22062200	13995100	-2714020	13574000	18464000	14700700	22776100	2086310	-5224050	3588610	6803480	21094100	61059800	19997100	31582000	15178900	21503700	31205000	78855400	34487500	4851050	31075300	11320500	13133900	21669300	25604500	19283000	17173800	4982690	15343600	1565390	60727600	-1304120	28395700
7.97..7.98	13894500	49567800	79274700	44346600	7297200	34018900	54385900	68988000	47144600	68499200	37428500	204377000	47513700	110229000	93629400	90876100	110183000	55723700	31258500	36729100	38332500	66970500	48433100	55549900	10897200	34466700	50578100	74719800	66630500	49156800	55228700	64663100	68253000	129275000	69513000	25578600	70077800	80178600	44046600	61386300	78264700	63819000	54641300	39261800	20146000	4009510	106821000	115378000	40156600
7.98..7.99	2138130	9559140	4194180	2602190	-163340	14620200	-1201000	19704200	17309000	20980200	13986100	46533100	9312670	8649010	25832900	16621200	-1078050	3200270	21060200	4879680	4102620	15053700	11321000	7714900	2974120	4131650	7420440	32540900	7409160	19379300	8006060	-3278050	18231400	20143900	1849330	18696000	24736500	5663520	10427700	16636300	4768090	5478380	13526100	9742180	-4302240	174403	22298700	-9532940	3711890
7.99..8.00	810141	-1033480	26860500	4684830	-1009750	4569800	-14760200	9459230	40384700	8442280	-5076200	8528950	2459900	-5510140	-6911840	22452200	21355500	-2825840	679119	6378800	-16228300	12713400	10838300	-7874200	-1210280	897936	-7246270	21270900	805079	16261300	-4683580	-9038590	30134800	32059200	196344	14564900	5264290	2917540	-7429620	-3318670	10978900	14618000	13439900	5311520	-7833070	319821	4984230	15358700	-4747200
8.00..8.01	3120830	-1628990	-16071500	6273290	-514291	17042400	1699410	8376960	-13446600	5795530	2385780	11609400	12374400	13672900	39322600	-20014600	-5083360	-5502880	-33964100	-386847	2211750	-865446	-7738730	-17988900	2746970	-5109030	187486	19927400	-8317500	3532320	13870200	7929910	-23723500	-13136700	-366476	2773130	-6618940	-5605220	-7239120	10063800	4858420	-4000830	7824090	151933	10112900	922648	10947500	-31899500	-7265190
8.01..8.02	1714500	3827410	-11533400	2916580	-2008970	-1555210	819042	-17023500	-8022300	16047500	-3709060	32933400	-1971580	-19179000	23627700	-1495340	-11431200	-7973780	11040300	2406030	-7128670	11243000	-3200650	7239000	3417030	3693690	8022750	-2159030	-8602240	26451600	4154750	16969200	3851080	26245200	5669770	-15088800	255496	18311900	-16977800	877569	21549400	-4086450	15037600	6784670	4278430	-394984	-16843400	-28966000	9827260
8.02..8.03	2035540	4294940	10312400	3406250	378122	-568429	-15206400	25284800	-851458	-803493	-1346540	13295600	7064680	-10111200	-3187160	7803700	37154300	15575300	11939300	9907770	-19820700	-991506	-9301280	14667100	1793940	-5226320	-4729280	4343350	28611200	13688000	-18942400	3613950	14196000	2076720	9144330	-58445.2	7792460	21868100	-3581400	4317550	8492640	6661650	4411800	-2036110	13834700	760060	9157510	-19696600	-4672410
8.03..8.04	-1227130	-14773000	5203860	-443527	23700.9	-1601610	6457480	17291800	11245800	-14599600	-18907700	8668950	462848	-1448150	-12934100	32990300	33768500	8704050	14178600	3233520	-23846600	2191000	19287600	5884480	-2055010	-1220360	-1878190	-3609940	18624200	22032300	233413	1343660	12182500	10069000	-11348600	-3850900	-9590420	10680700	8929190	-5339910	8329730	9708710	52420.2	3116730	5510970	235713	-24453700	12315800	-46934.9
8.04..8.05	-288588	3654640	-8861540	2537260	-1821750	1632920	-7229020	-2115830	16341300	-13732300	-4985660	14893200	-749437	25162900	-4861920	25455500	27095900	-6898850	4921500	6563280	1352780	15052900	1716200	11089000	719191	4869300	4598150	-1576920	15382500	6296940	4566300	-3787800	7455920	-9873640	-8801350	11314000	-6588160	-3843970	182084	-5170470	9257560	8448640	14230800	-7439110	1027580	183716	-2276260	5704870	4405640
8.05..8.06	6153070	-83116.9	2441970	5078580	-2804530	-1073830	9007100	4178820	554806	3198410	4098630	18199700	4901090	-11616500	3993860	14191500	36965800	-17178000	-1311600	7719590	342956	-19087500	4817710	4409760	-2303390	5830960	4834440	13430200	22289100	13012800	-526675	-15843300	-3856720	12538600	4937120	15122400	15276300	8576140	-20622.2	1762690	-966217	2500600	24597900	10549900	-17194800	-224276	21070600	-1978930	-2078760
8.06..8.07	-278418	-6515270	-661447	25990600	3991880	10865700	-1670660	24494000	26075500	-227291	14872600	21924300	9411830	36272800	26028100	-12468100	-8875830	5585150	21835500	8577410	6573700	23626300	-2345140	-9772720	1964990	2445170	-1012790	22048600	27641900	17858700	-11748500	-3324020	4757380	5643630	-4127220	2724610	7318220	19277800	-3594750	6988820	20663900	13163000	2913290	5050170	-8674540	-166209	37191500	4009670	9305540
8.07..8.08	4361360	-16599200	-3971160	17523600	1039810	-4382080	1465620	9776330	26615500	22851000	4428230	48988100	4127630	24111000	-3934400	4512660	50226500	-14426300	12215100	5329580	5632650	6437870	2922310	2777860	3030350	4029020	3883590	5635250	-14036200	2870950	6135660	5849150	6836020	-16654700	5852010	-1821090	23931900	14068100	11263000	7417340	30662900	16457900	7757270	4950990	-12940600	654745	2870720	13654800	12832700
8.08..8.09	3819600	-9118700	14217200	7848920	1899370	-955814	-3167410	-1543300	13466700	19864600	9556410	20087700	7252820	12255300	9717260	10687000	20879900	1682350	7352710	7304340	5863530	5376580	7762760	-87765.1	2140720	5039740	3370110	24847900	19973200	10337100	13763600	3490800	6620660	33902300	16606500	9872620	14825800	17662800	9601210	11206200	9568110	8129470	8178720	13551700	7332940	482949	11333900	-12468000	9688200
8.09..8.10	-3664370	2390260	-3385530	14278200	-6373560	5536080	11771800	14174100	-13513500	-12867600	21160800	14735500	3158820	3738420	-231898	-2747080	11668600	11687100	16416100	4460130	-1339520	14047000	12690700	2178760	460982	-1553540	8785740	1851180	9908290	1762480	-1761240	9927680	6392180	307386	1770870	3106950	24842700	5936340	10126400	11475400	-13928400	940804	1635370	7106000	13098200	504039	14486400	-4962720	2423570
8.10..8.11	-1627180	22358900	-8541590	4810340	-3128930	10878700	6574230	21437500	-1017060	-31362400	10502900	12911100	2836300	27202300	-3087800	10753200	-9567120	7351080	-4632950	2941970	7529750	13469400	18217600	-17018000	1624590	-4018800	11106500	14970400	1605380	19962100	12877300	13276900	8151100	39473400	-5245970	-11719600	12000400	7809570	2028300	-4993370	2599350	2383490	-2624670	9396010	-5250840	-63404.6	400381	7103060	-17698400
8.11..8.12	-491650	14393700	-39247800	-2930460	3755540	9606500	5009650	10278100	26837300	36141900	14416900	21005600	6513670	37268700	9527790	-11963400	30163900	11220200	-8905920	-3809720	266701	-2359160	3480600	-13015700	636963	3394140	-4322180	17783000	-27471900	16940900	-10981200	-494516	19466100	29069700	-1548490	8206090	29521600	14250100	2037470	5746890	19199400	-761309	1953480	7629940	11987100	-99954.5	16785800	10637700	-6096770
8.12..8.13	5196950	15582400	4173170	9798590	873081	3556820	13173600	29387400	1137450	27027100	34087100	116655000	40999600	15219600	67028100	32565600	-2744940	43099600	42042800	11841400	30732000	17906900	36873600	7238840	4896130	31318300	31702400	35265900	29004200	55666900	43670000	61154800	72969600	111629000	55644700	37655200	77183100	50673500	36907800	32782300	48107700	50733800	24611300	29279700	17191600	4779740	58671200	63704900	44561300
8.13..8.14	2951190	4913620	1256870	2877090	-3921320	28345800	2007100	19092600	15044300	5612560	-1750500	53109700	21525000	30130000	24409900	16106000	4784670	24101300	24746400	12617200	18711500	3674860	9443350	-5821590	2887550	9232220	14432600	8845790	7975730	10086100	21165000	23121600	32910900	31691000	22328600	17691200	679545	13212700	8023790	25630700	27878500	18122400	17227600	12458100	16204700	1002780	61743100	21868600	-621410
8.14..8.15	6289970	15712300	-13686300	14147500	-723238	11655200	22935400	39972700	21990800	69620400	27913800	161282000	50432200	67209700	78194000	22432600	62401100	27826600	29672600	21352600	25600900	23857900	42532900	31376400	5354440	33173300	34391900	41958100	2062630	71666700	39347500	91821000	80516800	123389000	52517900	47995400	48509400	41947000	40442000	36429400	51733600	57849400	47426000	31461700	37811800	4976860	66084600	76668900	48027400
8.15..8.16	148009	-6271430	25616100	3141360	-761444	728844	-4204100	4719210	29434200	-6893360	-3340350	26219900	14172700	2041180	-24037200	-18063100	16577100	-6751950	-12479400	9154940	5147900	-94479.1	6966110	14662900	1801110	4700520	13191200	18584600	16909400	31621600	-15266500	14774700	25110400	36256200	8748450	7703050	17965500	998527	-4406720	23039000	25901100	21889800	20941900	11815700	8777670	1588030	9239350	-22879700	27074000
8.16..8.17	-1393190	3399610	-1672500	14104100	1254540	-7454450	20044200	4169310	20550600	-22685800	-324565	33058700	11431100	2548570	19678200	-10201700	24567100	-861590	-9239380	647879	8675730	9926250	488651	-3949590	3091630	2854270	-1402530	32292600	818460	8555270	17953600	14516200	1753100	46922000	8851520	-9771420	-3204060	7537930	23469200	12084800	-725412	2029420	-18480100	5084380	-4297510	1013620	44626100	22082400	9419820
8.17..8.18	3265690	21337600	18899600	12397600	3209000	17990000	17263600	16129400	-7739730	38634600	43845600	159101000	45800000	57885600	48996400	39020400	43152800	511154	23585200	24684300	30253100	44671600	9597670	2450930	2811420	19616000	37794600	57820100	10587000	31752200	16429200	49807000	62522900	71715800	51540900	25438600	26894900	48031500	35098400	53789700	4109030	43134400	7879070	16457900	29779200	5627180	70161200	58630000	42787400
8.18..8.19	15821700	32258300	108790000	78345500	4454970	15409500	40840600	88656700	14409900	45898800	42572300	115805000	43898100	99865100	100444000	68786300	91502400	62589600	48298700	36593800	42074900	39295600	34130500	34126200	7434160	28577400	25446100	93640400	40067500	50524600	11106600	45522700	41329100	94517500	31389100	11261800	30381500	17763700	34925700	37831700	60223000	35231800	25861700	31820600	16493700	3083430	79213400	65908400	37645200
8.19..8.20	24693200	81283000	128421000	105129000	7574470	26155300	39380600	99493400	81900100	123285000	68205900	121262000	39218600	116243000	109028000	70015600	126052000	54503900	64224100	34477600	56227300	53162200	56546600	51384600	11247000	31955200	24987800	71967900	90485300	55854500	38525300	66339300	70440500	87558200	44790700	34876600	36891300	49938900	49151000	35819000	94257500	52808600	70474100	42907500	22310400	4548190	52701400	82870900	42995500
8.20..8.21	26196200	93563600	209589000	166470000	19620600	55965400	52368400	173426000	135250000	171135000	114576000	173308000	72637000	233110000	157493000	105959000	203926000	90424300	147000000	65848800	80561200	79264600	51415900	92316900	15453000	37453900	52706600	135594000	146651000	62170100	42687400	49050100	73677500	120334000	41857300	44796100	55840200	76750900	48466000	51012000	100618000	59828200	54330700	70593000	43184200	5517390	89859400	98559500	34261800
8.21..8.22	12049600	42001300	66908000	71620600	6336780	27579300	35753900	47800500	84013000	90125600	40639100	112158000	48695400	109150000	101375000	57376500	101852000	50445400	83424900	22861200	33856200	55655400	31947700	54161600	4611770	22730000	17551200	29646100	74417200	40444800	29589400	59437200	71169500	74478700	57430300	19397100	41664800	55893700	31857900	36471800	80489700	51711400	50694900	28564200	27777100	3178100	50701100	61265100	28858100
8.22..8.23	16472600	41084500	106795000	59048300	1153140	26328700	47762700	87587600	67329700	121392000	37904100	201992000	56996500	157060000	90104100	50822400	125318000	57437500	55544800	48201700	64481800	55209000	55078100	66987000	4881750	22129600	44030700	175509000	91533800	54745500	41215600	58395100	86646600	153889000	61018600	34230600	64982300	58270400	39284900	65222000	99257100	51711800	32188300	41872200	27804900	5417200	122613000	141650000	73767800
8.23..8.24	104843000	340117000	739424000	523813000	60037600	179413000	225101000	607249000	449470000	658398000	172556000	512725000	238285000	763193000	596386000	460791000	715051000	490348000	593780000	176771000	293032000	273514000	259438000	266198000	49270600	152465000	141383000	473481000	581124000	185052000	181777000	209578000	244262000	469051000	187000000	186020000	200363000	241437000	213919000	173624000	566789000	206694000	336556000	209451000	87325300	12502200	341386000	361685000	122327000
8.24..8.25	13600000	66206800	169269000	74442500	9996530	27666800	44201900	122194000	32223200	122241000	18922300	123575000	45904100	108089000	85123100	53117000	107290000	58741900	103220000	35202000	43233200	44794500	37419800	44949600	7070140	33079500	35390200	73792900	118902000	59461400	46727500	64636700	62890400	106786000	28323400	51136100	61269000	41781000	14317300	37587800	122484000	35293900	85524300	47177100	18255000	1896410	73610700	63104600	16397100
8.25..8.26	6841800	23899900	87668500	21904400	5221170	3271520	14808800	22822200	38433400	88016300	622726	82154800	21830100	65861300	63231000	29546400	51913700	4927910	34297300	26326900	10150500	25397900	27569000	26249000	2400870	15878800	18685400	64264700	32151800	42567200	20015300	44638700	20103100	42817100	21391100	30420500	22926700	31307100	10544300	11356800	69317100	16672800	50296000	32675100	18349400	987618	24586000	60898800	16318200
8.26..8.27	19960400	79546500	146960000	79070400	14307800	46000200	71621000	176417000	81280200	150675000	89624200	455736000	134198000	150641000	203161000	128112000	195158000	69119100	100313000	66366200	79573100	88145300	84779200	59827900	13600300	89085700	105638000	170606000	126065000	170132000	134347000	298236000	232115000	418925000	187447000	125652000	169675000	147607000	106886000	129491000	176913000	128618000	129271000	102597000	63262500	15950800	256646000	242950000	157031000
8.27..8.28	16110100	89687800	95079400	51458800	8381930	45588200	77774800	136109000	67668700	174407000	67262600	342030000	88975200	167022000	153059000	123513000	174572000	71626300	91825500	44666400	74780300	78683100	81128300	65497500	14318400	75918200	59398300	124300000	84380900	133261000	102260000	213080000	177882000	310555000	134066000	113175000	99390800	124079000	96596300	96469200	145452000	120644000	149900000	75687800	62869300	10525800	245940000	178810000	135828000
8.28..8.29	256608	23390700	33889500	4819200	3325420	6301610	6357470	37078700	8539010	9769090	3494380	28904700	13429600	10218500	24951200	18521300	-6167880	6939200	18570100	12666200	-6238010	749667	16104000	-702438	4120780	16652000	3412240	42972100	25906200	51239400	17341100	34741900	29364300	46122600	5676870	-3591870	17660700	3822900	10760800	11020300	38529300	13287400	66683100	21429100	-4594750	1817380	23155700	15702400	21592900
8.29..8.30	-1641870	-104725	-4771690	-3062020	887891	-10515600	-11157900	29589700	11007300	2855140	-10881300	12132000	2174450	2814050	29334400	-4481910	27779200	3755380	5631900	2215250	13338800	-91374.2	5519680	-1269370	-1093610	11834800	-1003560	-1279550	13110600	35995400	-6593560	-2596770	5150380	9434950	1110830	1746720	-861107	18178000	-2929920	3004550	35265800	-6842230	31028800	14551000	3443300	13893	38002600	-3716470	6907070
8.30..8.31	2331690	1427960	-17211900	4673290	86049.6	-12752200	16721200	36884400	38517300	-4139270	4020810	34582400	1950460	41028700	1061450	26777200	28571700	-5006660	-16857300	7967670	-1666070	2009740	14926300	14331500	1040550	2656600	2348070	25798900	-25775600	25081500	-115610	5942550	15330600	-11662000	-10758400	-8603840	-3969730	4772050	3765710	11772900	36922700	8108440	5340250	5010110	1076620	243077	30376100	12625000	13234900
8.31..8.32	1136040	10904000	7247490	-12872200	1295010	1934240	-2609870	14749600	7310740	-13300400	-16391400	8206330	-4641750	32454800	51201100	23252800	16927000	-5208760	10454900	4080420	-176700	678992	-3117930	25740800	-1520040	3577960	29163.2	20668800	5945520	10376100	3397410	14931800	9316430	2351890	1891920	-7867160	-19060500	22064100	8542200	5594790	4992490	668691	9378920	8090980	4518470	546823	13120100	10479400	9098210
8.32..8.33	1802160	6894300	23461700	19504300	-763827	8752910	13611200	20782800	16370100	3054570	-2074410	29161500	1092400	15830700	20376500	30136200	6808620	129904	15221900	15657300	15872400	21764500	20119300	24124800	-4659470	-2728070	-2719880	12204700	-1153620	20584700	19746700	-333853	14185800	-9577250	-7597260	4603830	13512400	4066050	4799320	8752720	4302600	-3067670	3592710	9250480	-11986900	555459	33300200	7007650	20460200
8.33..8.34	21655300	17768400	195314000	134117000	7698950	49811000	39547400	250123000	71175100	187140000	50616400	497260000	147290000	397279000	217959000	120456000	128989000	107402000	219033000	148771000	173390000	152913000	58298400	104802000	9677480	20324600	73145900	661489000	89054400	68544600	46261100	29187000	63347900	185289000	19611100	37911400	95690200	81470000	49386800	120931000	81608400	108781000	60389900	69603000	36952000	6741210	225695000	252465000	54617400
8.34..8.35	81602900	347652000	876865000	559357000	68037700	231285000	258462000	486987000	442733000	756462000	157226000	222678000	141699000	695872000	656779000	599489000	807961000	581238000	719987000	97660900	236614000	271786000	250120000	211530000	54794400	145055000	122227000	106310000	667132000	197724000	188414000	202613000	235312000	421360000	213902000	177797000	172437000	265522000	231167000	105933000	522567000	155509000	304851000	175031000	105980000	7956800	237315000	199326000	91480000
8.35..8.36	3133020	25735300	50949800	23350500	1041990	3542590	7189710	28305600	13629100	35409200	13923700	34795000	16250000	28062000	45498900	24247200	81248300	42156900	9079230	9347310	12828500	25669100	9798240	18596900	1896260	2529800	14965500	10738400	43632800	18884800	11862200	-897146	15913400	29301500	15198000	11414700	23284900	19546100	25818700	13269700	54839600	23663500	67386800	9543780	12276600	687730	58269800	49482400	13796600
8.36..8.37	2154880	12871500	-12318700	6422730	-2385870	-6869940	14633100	13166700	4378440	-90904.2	-934976	7432200	4567770	30178400	17685200	-15109000	-3685710	6856230	16366000	-284939	-8877440	12692600	6881230	12198500	-1598500	2117300	1238600	2529060	6755650	3244300	13130300	-7195240	1727660	-1360670	-5664490	16168200	29425600	-9533890	24145500	7831270	28233700	3732120	45351500	5396090	-21233000	424049	26100300	-10559600	-11282900
8.37..8.38	4004560	17457400	46382500	14168700	301836	-7686390	7751250	-4466540	36201100	5255590	5274370	47351800	13227500	32799000	42556900	-8426070	30045500	34532600	27387100	12293800	-466887	24893100	4895080	36530600	1720170	10797600	13279000	19032300	13275500	-655576	7869500	2548270	10163900	43464800	19259300	23927500	8182970	15898300	11645700	4761730	35192600	16500500	41626300	16037500	11929200	1559610	26650700	24963400	13270000
8.38..8.39	8746890	38743800	80547300	30817800	5765060	20728300	1472030	44343200	10169400	84375800	13495300	75054300	16547900	77555700	29735700	40953200	69519500	20033000	51712900	11300300	15529400	20104700	21179900	28687500	3198880	15535500	18216900	30884300	29977700	32922300	11433200	16535100	18824300	48769800	10924500	24062800	22024200	30745700	22126300	21605300	37081300	20300300	57438700	23504300	16154800	1431490	59157900	22993900	22332300
8.39..8.40	178300	-6212110	21370300	-753179	-1959000	820107	-9615180	-7389180	-2711240	46972600	5819110	14928500	3434310	1837900	6453310	4332800	-28845900	1938870	-546680	435920	12462600	3036830	-5156840	-6885480	-716817	7566160	14202400	8513940	17039700	4656310	-5620700	-10209700	-4331560	5228750	11301700	6729360	7102690	-1371480	-12108500	5070490	20096200	10699900	36414200	6197200	-7240730	1003080	11094500	-9991380	-2931150
8.40..8.41	-3858020	-11391300	10285600	-2047980	-783249	-1390730	18194200	3145430	-22893700	19524900	-13634200	716418	2689810	26981100	-416717	51736600	-1381360	9736770	21854900	11706600	-6871870	20893300	5781970	-3529250	729285	17630000	7735370	-20918500	-13468900	16650400	-4462290	1419820	2078610	-13281700	4204030	-1056440	14273200	3630880	-652641	-2200790	18376100	13091600	8242420	4440180	8614390	386857	-1163650	-45964300	10980900
8.41..8.42	1417030	18585400	42235400	454769	-2006240	-20438300	10231300	8763380	12477200	26712700	-9659720	31952600	191763	4613890	21181700	11940200	9913540	8310280	6354230	7378770	-13514800	2338580	-1336250	-15452700	-731317	5636100	12049200	7234000	-14614400	15430000	6127730	6105950	-4684380	-12370400	1394100	-2004740	-5270650	10225400	-5975120	12128700	-1943280	5184320	16767000	5062540	6019110	307995	28747300	-952724	4696970
8.42..8.43	5648520	21948200	32811600	6309870	-598080	11286000	-12585900	48608800	36731900	20192300	15450400	81158700	13898200	39670500	42582100	18222700	43444100	22526300	29396100	14144100	8107700	31942100	8532420	17968900	1153280	9510410	11082400	26162900	13502800	24273200	26613100	15020100	22177700	43319200	23045200	10068200	17195600	27636600	3152640	32079700	23451200	26747400	18473400	19954700	9755210	1718460	12639100	46587700	15628300
8.43..8.44	-116859	28883200	25099100	14490500	-1170990	17082200	14374400	42271500	5901910	32363700	18456500	140097000	43807900	69358500	68610900	26956100	70608900	41177200	48978200	27936400	12786400	18272200	13410700	16199300	2639220	25950200	38556000	40671600	35349800	56966700	38219300	48785800	44787900	113605000	64327900	30563600	38246200	43533900	27292500	48456200	43388100	49870400	23916100	30704000	29732300	4882480	61807300	73449400	46606800
8.44..8.45	347742	14357600	-3888450	2468840	-2831450	5393610	16121600	-33802800	-1887970	47494400	14415700	23967000	10219600	13078500	13769200	1297530	24955500	-2993980	28725500	2334940	3040930	11268500	-8878550	10925200	2051410	1187840	6341760	8339940	13218200	24669000	17014500	22330900	13199500	10365000	16413400	13093300	5341850	1418930	13544800	18071200	24311800	24322300	14530000	22578800	10360700	518632	13422100	35554800	12770400
8.45..8.46	19770000	44351500	87034500	53635600	29708900	44404100	75383900	139329000	227800000	110795000	55305600	100971000	35779200	112002000	97540700	102031000	97713200	75956300	115434000	36432100	58362100	46032900	60248400	61519200	17869800	54108600	56853200	201716000	142435000	59149900	63929600	81839300	82093400	118647000	65574900	92005100	82235900	89012100	57693100	35426800	105717000	59375600	89087000	38252800	98340500	5031780	136535000	150702000	72680200
8.46..8.47	8652410	31046500	44056000	25597300	5482310	4314670	29577200	28735200	125888000	38656000	17940000	26393600	11311700	57835900	52085600	16821300	62410700	14860400	24981500	19325400	13595000	33628300	13886000	4020040	5127730	19539700	19398600	73312400	66372400	27384500	5630540	21251400	38072200	32830200	21960700	34199700	16606000	29488100	28809600	7596200	62120300	15151600	80610600	16506100	37308100	1671580	69489500	55792800	41819300
[truncated: 148 more rows]
[truncated: 29 more columns]

## Sheet: NMR plasma
Un-normalised 1H NMR data for plasma
ppm	1	2	3	4	5	6	7	8	9	10	11	12	13	14	15	16	17	18	19	20	21	22	23	24	25	26	27	28	29	30	31	32	33	34	35	36	37	38	38	39	40	41	42	43	44	45	46	47	49
[truncated: 346 more rows]
[truncated: 31 more columns]

## Sheet: MSI Compliant MetaData
Metabolomics Standards Initiative Compliant Metadata (refs: Fiehn et al,Minimum reporting standards for plant biology context in metabolomics studies, Metabolomics, 2007, 3(3) 195-201; and
[truncated: 68 more rows]
